# Supplementary material for: 2-[2-(2-Chloro­phen­yl)-2-oxoeth­yl]-2,3-dihydro-1λ6,2-benzothia­zole-1,1,3-trione
Source: Acta Crystallogr Sect E Struct Rep Online. 2012 Aug 31;68(Pt 9):o2802. doi: 10.1107/S1600536812036653 (PMC3435829; doi:10.1107/S1600536812036653)
Supplement: Supplementary file 2 [file e-68-o2802-Isup2.hkl]

#
# h,k,l, Fc-squared, Fo-squared, sigma(Fo-squared) and status flag
#
data_I
_shelx_title ' Compound X'
_shelx_refln_list_code          4
_shelx_F_calc_maximum      173.62
_exptl_crystal_F_000       688.00
_reflns_d_resolution_high  0.7644
 
loop_
 _symmetry_equiv_pos_as_xyz
 'x, y, z'
 '-x, -y, -z'
 
_cell_length_a     7.4933
_cell_length_b    13.9702
_cell_length_c    14.5844
_cell_angle_alpha 109.046
_cell_angle_beta   96.600
_cell_angle_gamma  93.467
 
_shelx_F_squared_multiplier     1.000
 
loop_
 _refln_index_h
 _refln_index_k
 _refln_index_l
 _refln_F_squared_calc
 _refln_F_squared_meas
 _refln_F_squared_sigma
 _refln_observed_status
   1   0   0      835.72      705.34     16.92 o
   2   0   0     5970.71     6298.48     71.12 o
   3   0   0      129.81      118.38     12.20 o
   4   0   0      231.60      181.82      3.47 o
   5   0   0       47.91       56.26      2.89 o
   6   0   0     1568.25     1549.81     35.01 o
   7   0   0      412.63      369.69     50.88 o
   8   0   0       21.68       28.31     16.25 o
   9   0   0       76.26       62.33     15.97 o
  -9   1   0      252.89      246.78     15.08 o
  -8   1   0      113.30      116.67     14.42 o
  -7   1   0       98.33      105.38     30.55 o
  -6   1   0     1128.41     1137.69     52.12 o
  -5   1   0      496.46      508.10      9.33 o
  -4   1   0       91.75       89.87      2.77 o
  -3   1   0        2.77        4.07      1.48 o
  -2   1   0     4898.70     5300.59    117.26 o
  -1   1   0     5484.89     5754.18    106.06 o
   1   1   0     6282.75     6332.51     91.00 o
   2   1   0    13289.21    13487.15    148.71 o
   3   1   0        5.80       16.49      2.63 o
   4   1   0     3479.73     3605.44     85.30 o
   5   1   0      278.54      233.32      5.56 o
   6   1   0      668.31      650.08     16.71 o
   7   1   0       11.93       17.13      5.99 o
   8   1   0      225.64      214.56     24.73 o
   9   1   0       12.51       11.70      3.48 o
  -9   2   0       16.06        3.08      4.33 o
  -8   2   0      469.98      540.54     26.61 o
  -7   2   0      375.18      409.02     50.07 o
  -6   2   0       59.91       70.67      9.02 o
  -5   2   0      267.26      267.06      5.81 o
  -4   2   0     3005.62     2803.90     36.58 o
  -3   2   0      273.53      265.48     18.64 o
  -2   2   0      161.28      173.27      2.84 o
  -1   2   0     1074.28     1145.66     15.87 o
   1   2   0     2030.18     1990.37     27.56 o
   2   2   0     2364.95     2578.64     27.73 o
   3   2   0        2.08       -0.64      2.36 o
   4   2   0     2697.63     2722.92     35.42 o
   5   2   0      227.40      217.35      5.44 o
   6   2   0     3254.97     3268.56     51.18 o
   7   2   0        9.97       17.81      3.28 o
   8   2   0        1.75       -5.33      3.56 o
   9   2   0        0.15        9.10      8.57 o
  -9   3   0        0.62        4.35     19.33 o
  -8   3   0      143.09      136.71      8.65 o
  -7   3   0      331.25      311.78     20.86 o
  -6   3   0      202.59      204.59      6.90 o
  -5   3   0      111.00      117.64      3.67 o
  -4   3   0     1312.33     1369.14     17.02 o
  -3   3   0      562.64      516.80      8.45 o
  -2   3   0     2070.58     2080.47     23.84 o
  -1   3   0      127.60      139.75      4.13 o
   0   3   0     2364.28     2427.29     30.95 o
   1   3   0      188.04      225.62      3.15 o
   2   3   0     1384.22     1385.68     17.88 o
   3   3   0      483.65      549.77     14.32 o
   4   3   0     3685.14     3689.02     58.35 o
   5   3   0      723.56      697.25     18.52 o
   6   3   0     2929.74     3065.45     53.51 o
   7   3   0      202.82      206.80      7.82 o
   8   3   0      171.56      144.50     13.13 o
   9   3   0       25.55        7.37      4.54 o
  -9   4   0        0.01       -7.45      4.96 o
  -8   4   0       49.65       55.26     12.63 o
  -7   4   0      853.63      731.71     59.62 o
  -6   4   0      306.60      304.74     11.77 o
  -5   4   0      925.59      957.45     15.51 o
  -4   4   0        4.08        2.86      2.39 o
  -3   4   0     5970.66     5953.15     69.14 o
  -2   4   0       37.58       54.98      5.78 o
  -1   4   0      740.77      841.83      9.87 o
   0   4   0     6783.68     6838.75     88.57 o
   1   4   0     1922.77     1862.84     21.33 o
   2   4   0      125.49      147.39      6.32 o
   3   4   0     3220.63     3353.44     37.57 o
   4   4   0     1526.51     1563.53     22.22 o
   5   4   0      305.61      324.11      8.45 o
   6   4   0       62.47       47.61     12.41 o
   7   4   0      670.34      729.03     55.37 o
   8   4   0      375.97      265.18     13.27 o
   9   4   0       52.66       70.74      7.73 o
  -9   5   0        7.38       10.51     10.26 o
  -8   5   0       13.10       -8.37      5.58 o
  -7   5   0        9.69       10.02      2.34 o
  -6   5   0      874.54      857.61     16.29 o
  -5   5   0       78.69       74.85      3.92 o
  -4   5   0      187.62      184.24      3.85 o
  -3   5   0      403.85      469.94     18.00 o
  -2   5   0     5488.58     5323.40     56.37 o
  -1   5   0     4474.10     4472.27     46.46 o
   0   5   0      591.35      521.87     18.47 o
   1   5   0      889.74      811.95     10.97 o
   2   5   0     2095.45     2036.16     22.22 o
   3   5   0     1265.49     1343.53     39.09 o
   4   5   0      293.48      290.20     11.24 o
   5   5   0     1326.26     1322.10     25.95 o
   6   5   0      117.68      126.34      9.86 o
   7   5   0       66.60       50.03     26.28 o
   8   5   0       17.98        6.26      6.92 o
  -9   6   0      220.56      218.97     13.38 o
  -8   6   0        5.30       34.36     29.62 o
  -7   6   0     1092.29      982.34     79.29 o
  -6   6   0        4.02        3.30      2.15 o
  -5   6   0       80.22       73.60      3.94 o
  -4   6   0     1120.25     1137.83     16.13 o
  -3   6   0       88.33       82.50      6.16 o
  -2   6   0      456.38      482.71     14.42 o
  -1   6   0     2924.59     2946.54     31.86 o
   0   6   0     1566.34     1668.32     18.94 o
   1   6   0     1586.25     1606.00     19.70 o
   2   6   0      485.13      449.87      6.47 o
   3   6   0      506.16      491.45      8.48 o
   4   6   0     1984.14     2123.16     39.86 o
   5   6   0        7.10        6.30      8.38 o
   6   6   0      378.15      355.70     20.05 o
   7   6   0        0.73       11.12      5.23 o
   8   6   0      135.10      130.64      7.38 o
  -9   7   0        0.02       48.59     14.94 o
  -8   7   0      164.55      176.22      8.18 o
  -7   7   0        3.95       27.14     11.48 o
  -6   7   0      223.94      285.01     11.19 o
  -5   7   0      602.73      617.63     10.75 o
  -4   7   0      182.81      181.72      4.78 o
  -3   7   0     1718.40     1744.03     21.27 o
  -2   7   0     3311.09     3305.58     41.46 o
  -1   7   0       30.60       37.05      1.86 o
   0   7   0      248.32      297.56      4.51 o
   1   7   0     1525.76     1424.70     27.18 o
   2   7   0        1.02        1.43      3.82 o
   3   7   0       55.52       53.50     14.34 o
   4   7   0      138.07      136.40      5.76 o
   5   7   0      210.16      206.34     16.66 o
   6   7   0      157.57      180.13      7.77 o
   7   7   0        9.68       11.40      9.57 o
   8   7   0        0.72        0.99      3.59 o
  -8   8   0       25.12       11.09      8.57 o
  -7   8   0      250.43      238.94      8.82 o
  -6   8   0        2.90        2.14      1.69 o
  -5   8   0      485.09      459.21     17.37 o
  -4   8   0       33.10       25.80      3.84 o
  -3   8   0     1334.26     1325.66     64.58 o
  -2   8   0      157.75      150.03      4.03 o
  -1   8   0     1274.92     1412.07     27.95 o
   0   8   0      247.73      250.64      7.26 o
   1   8   0      190.62      167.86      4.00 o
   2   8   0      393.90      391.96     22.63 o
   3   8   0       27.04       24.59      8.35 o
   4   8   0      673.64      715.30     16.09 o
   5   8   0       13.12       22.78      8.88 o
   6   8   0       26.43       -7.23      4.82 o
   7   8   0      240.74      240.35     11.36 o
   8   8   0       28.80       36.86      5.67 o
  -8   9   0      113.45      109.60     11.60 o
  -7   9   0      133.79      146.26      7.06 o
  -6   9   0       14.90       18.40      5.06 o
  -5   9   0      228.75      229.18      4.77 o
  -4   9   0        0.36        4.78      1.95 o
  -3   9   0     2715.33     2719.87     38.68 o
  -2   9   0      970.28      950.55     14.74 o
  -1   9   0      450.13      418.61      8.11 o
   0   9   0      845.34      803.67     11.61 o
   1   9   0      299.16      326.01     13.70 o
   2   9   0     1525.33     1525.23     64.89 o
   3   9   0      591.42      559.12     11.08 o
   4   9   0      172.34      165.03     14.77 o
   5   9   0      109.38      137.50      6.64 o
   6   9   0      171.86      124.60      7.23 o
   7   9   0       44.21       51.03      7.16 o
  -8  10   0      132.28      172.29     17.80 o
  -7  10   0        0.97       -2.22      5.94 o
  -6  10   0       42.57       51.06     10.60 o
  -5  10   0       75.60       65.42     13.25 o
  -4  10   0      244.29      216.28      6.31 o
  -3  10   0       18.63       22.61      2.65 o
  -2  10   0      449.91      394.90     12.65 o
  -1  10   0        0.08        1.12      5.94 o
   0  10   0     1344.93     1421.60     20.16 o
   1  10   0     1775.91     1785.21     66.18 o
   2  10   0       65.44       77.93     23.99 o
   3  10   0     1486.59     1434.33     29.91 o
   4  10   0      332.85      353.77     20.12 o
   5  10   0      384.78      400.75     52.70 o
   6  10   0        4.71        0.63      3.74 o
   7  10   0        8.74       15.85      4.44 o
  -8  11   0      170.42      191.27     13.89 o
  -7  11   0      998.31     1035.72     40.36 o
  -6  11   0      322.96      368.65     10.27 o
  -5  11   0      300.23      322.29      9.87 o
  -4  11   0      281.40      285.66     28.69 o
  -3  11   0      300.14      271.92     20.69 o
  -2  11   0      127.88      114.47      4.48 o
  -1  11   0       82.22       90.51      3.76 o
   0  11   0      246.76      236.32      7.71 o
   1  11   0      121.41      107.72      4.49 o
   2  11   0       35.29       54.03      7.16 o
   3  11   0      474.75      515.31     16.80 o
   4  11   0      108.84      111.95      7.40 o
   5  11   0      175.78      169.77     12.51 o
   6  11   0      347.17      345.36     13.79 o
  -7  12   0       28.26       43.06      9.62 o
  -6  12   0      124.37      151.52      9.93 o
  -5  12   0       91.52       91.97     11.84 o
  -4  12   0      420.74      448.39     52.29 o
  -3  12   0      339.40      383.97     16.66 o
  -2  12   0        0.54        3.63      3.10 o
  -1  12   0       48.87       35.27     12.58 o
   0  12   0      259.96      205.96      5.09 o
   1  12   0     1727.06     1660.27     27.71 o
   2  12   0        0.05        3.04     17.21 o
   3  12   0       10.10        4.05      4.03 o
   4  12   0      137.77      128.03     10.50 o
   5  12   0      131.99      130.27      8.38 o
   6  12   0       18.72        1.91      5.73 o
  -7  13   0        9.74       20.67     21.41 o
  -6  13   0       63.59       93.48     26.66 o
  -5  13   0        0.04        6.73      2.87 o
  -4  13   0       20.10        8.28      5.70 o
  -3  13   0      136.90      122.37      8.21 o
  -2  13   0       41.31       65.71      9.36 o
  -1  13   0      440.22      404.13     11.36 o
   0  13   0      141.89      132.27      4.72 o
   1  13   0       40.21       35.52      4.00 o
   2  13   0       49.60       45.03      4.03 o
   3  13   0       43.38       32.43      4.66 o
   4  13   0       11.40       28.10     12.15 o
   5  13   0        3.44        6.36      7.64 o
  -6  14   0       65.30       77.48      8.03 o
  -5  14   0        2.81        1.77     15.75 o
  -4  14   0        6.00        8.42      2.99 o
  -3  14   0        0.06       -2.09      9.76 o
  -2  14   0      419.65      410.14     12.00 o
  -1  14   0      241.87      246.72     13.46 o
   0  14   0       20.52       20.41     14.56 o
   1  14   0      144.67      169.04      8.47 o
   2  14   0       34.96       44.59      5.05 o
   3  14   0      116.58      142.17     10.74 o
   4  14   0        2.84       -0.94      6.90 o
  -5  15   0       23.26       29.12      6.11 o
  -4  15   0        0.72        8.89      5.55 o
  -3  15   0       92.86       70.73      4.49 o
  -2  15   0       18.52       17.70      3.05 o
  -1  15   0      147.38      179.58      7.41 o
   0  15   0      288.17      288.93     10.17 o
   1  15   0       79.69       85.34      6.13 o
   2  15   0      409.23      408.12     15.47 o
   3  15   0       33.14       24.00      6.95 o
  -4  16   0        1.58       20.44      4.38 o
  -3  16   0        0.52       -1.54      4.31 o
  -2  16   0      157.15      154.82     15.58 o
  -1  16   0       61.38       71.95      7.05 o
   0  16   0       25.12       46.63      5.77 o
   1  16   0        8.24       11.06      3.49 o
   2  16   0       29.84        7.75      5.60 o
  -2  17   0       30.76       52.94      8.26 o
  -1  17   0      151.39      157.41      7.89 o
   0  17   0        0.18       -2.37     12.86 o
  -1 -17   1       22.59       28.09      3.80 o
   0 -17   1       68.72       63.45      5.42 o
   1 -17   1        0.30        9.07      3.51 o
   2 -17   1        0.63        1.69      7.85 o
   3 -17   1        3.78        7.59      5.16 o
  -3 -16   1      152.39      158.32     26.78 o
  -2 -16   1      115.13      114.34      8.42 o
  -1 -16   1        4.37       14.86     16.52 o
   0 -16   1      181.45      158.64     27.95 o
   1 -16   1       75.08       65.81      7.80 o
   2 -16   1       18.50       29.16      4.14 o
   3 -16   1        0.52       13.94     11.72 o
   4 -16   1      109.75      137.10     15.04 o
  -4 -15   1        0.03        0.00      3.38 o
  -3 -15   1        2.66        5.26     15.54 o
  -2 -15   1      222.30      239.72      9.05 o
  -1 -15   1      127.25      137.82     37.64 o
   0 -15   1      241.27      246.48     10.00 o
   1 -15   1        5.63        4.78     10.21 o
   2 -15   1        2.10       -0.36      2.66 o
   3 -15   1      285.16      265.75     19.07 o
   4 -15   1       20.15       21.78      3.46 o
   5 -15   1        3.31        4.30      5.73 o
  -5 -14   1       10.20        7.76     18.40 o
  -4 -14   1       57.94       61.39      6.33 o
  -3 -14   1      296.64      256.00     23.56 o
  -2 -14   1       10.26       13.08      3.68 o
  -1 -14   1       32.44       46.37      4.97 o
   0 -14   1       16.97        6.90      6.01 o
   1 -14   1       13.68        7.67      4.03 o
   2 -14   1      209.91      215.25      7.09 o
   3 -14   1      325.27      311.76     14.15 o
   4 -14   1       58.30       52.82      4.25 o
   5 -14   1      158.95      184.69     16.16 o
   6 -14   1      148.63      145.31      9.61 o
  -5 -13   1       90.36      100.76     14.13 o
  -4 -13   1      157.41      139.20     19.33 o
  -3 -13   1      123.94      143.34      6.78 o
  -2 -13   1        0.92        7.59      5.01 o
  -1 -13   1      138.76      155.25     10.69 o
   0 -13   1       26.27       18.92      2.53 o
   1 -13   1      832.34      867.47     46.44 o
   2 -13   1       34.04       43.35      3.78 o
   3 -13   1      218.26      186.00     16.64 o
   4 -13   1       16.47        2.06      3.10 o
   5 -13   1       62.30       51.70      8.59 o
   6 -13   1      194.84      209.95     30.88 o
   7 -13   1      344.24      377.36     43.27 o
  -6 -12   1      307.75      340.89     28.07 o
  -5 -12   1      394.53      514.60     26.99 o
  -4 -12   1      148.10      152.24      6.71 o
  -3 -12   1      400.13      402.08     10.52 o
  -2 -12   1      398.46      369.63      8.91 o
  -1 -12   1        8.33       13.93     13.89 o
   0 -12   1       13.57       22.63      1.97 o
   1 -12   1       54.12       37.98     12.55 o
   2 -12   1      798.77      809.23     14.24 o
   3 -12   1       91.04       61.31      5.87 o
   4 -12   1       72.69       82.20      4.76 o
   5 -12   1        0.33       -3.07      3.79 o
   6 -12   1       40.03       14.68      5.99 o
   7 -12   1        0.01       19.71      5.01 o
  -6 -11   1       24.56       -3.50      9.52 o
  -5 -11   1        0.58       -5.25      5.70 o
  -4 -11   1       22.91       17.31      6.90 o
  -3 -11   1       13.80       20.43     12.63 o
  -2 -11   1       21.42       33.60      4.61 o
  -1 -11   1      881.67      900.72     37.21 o
   0 -11   1      607.28      571.24     14.65 o
   1 -11   1      299.72      288.93      7.14 o
   2 -11   1       79.77       76.44      8.59 o
   3 -11   1       87.97       88.36      9.05 o
   4 -11   1       19.79       14.90      2.17 o
   5 -11   1       16.02       18.64      2.73 o
   6 -11   1      114.60      101.98     10.10 o
   7 -11   1      326.79      319.85     21.05 o
   8 -11   1       11.67       31.89     19.83 o
  -7 -10   1       13.86       13.20      9.98 o
  -6 -10   1      462.84      502.74     15.06 o
  -5 -10   1       69.41       83.45     13.58 o
  -4 -10   1        0.06        4.67      3.68 o
  -3 -10   1       50.34       80.50     19.81 o
  -2 -10   1       55.58       64.61      5.80 o
  -1 -10   1      490.91      455.74     13.06 o
   0 -10   1        1.94        8.54      2.86 o
   1 -10   1      740.07      735.76     10.80 o
   2 -10   1      252.01      265.58     25.25 o
   3 -10   1       12.81       17.99      4.49 o
   4 -10   1        4.43        5.41      1.66 o
   5 -10   1      103.76      123.04      5.58 o
   6 -10   1        4.74        9.95      3.10 o
   7 -10   1      205.29      195.41      8.35 o
   8 -10   1       44.77       60.27     13.77 o
  -7  -9   1       99.11       68.30      6.17 o
  -6  -9   1       18.53       16.38      3.83 o
  -5  -9   1       52.55       64.99      5.47 o
  -4  -9   1      499.42      461.26     12.63 o
  -3  -9   1      773.76      841.92     52.67 o
  -2  -9   1      135.86      150.45     11.55 o
  -1  -9   1      241.69      250.29      6.52 o
   0  -9   1      229.60      197.06     15.61 o
   1  -9   1      184.09      176.54      7.61 o
   2  -9   1       47.89       42.10      2.57 o
   3  -9   1      330.99      300.28      6.85 o
   4  -9   1     1303.82     1336.45     19.56 o
   5  -9   1     1134.27     1083.57     20.03 o
   6  -9   1       72.98       68.79      4.58 o
   7  -9   1       52.23       61.97      6.16 o
   8  -9   1      230.25      275.24     32.10 o
  -8  -8   1      147.74      130.33      8.14 o
  -7  -8   1        7.79       11.18      4.77 o
  -6  -8   1      215.59      209.35      8.20 o
  -5  -8   1     2956.24     2964.23    154.56 o
  -4  -8   1      245.02      222.18     11.86 o
  -3  -8   1       22.00       23.71      4.07 o
  -2  -8   1     1032.16     1077.33     17.95 o
  -1  -8   1      251.70      233.22      8.33 o
   0  -8   1        1.36        7.49      1.17 o
   1  -8   1      789.28      824.59     10.17 o
   2  -8   1      367.65      354.34     12.74 o
   3  -8   1      313.03      351.02      6.64 o
   4  -8   1       79.79       79.73      9.14 o
   5  -8   1      371.69      377.92      9.79 o
   6  -8   1       20.38       12.73      2.17 o
   7  -8   1       65.46       73.23     15.35 o
   8  -8   1      234.18      277.57     12.75 o
  -8  -7   1        0.12       10.18     11.29 o
  -7  -7   1       19.72        9.82      4.29 o
  -6  -7   1      135.77      114.69      6.86 o
  -5  -7   1       10.30        8.19      5.48 o
  -4  -7   1     1752.00     1891.15     33.29 o
  -3  -7   1      643.48      583.84     33.22 o
  -2  -7   1      199.63      205.09      3.98 o
  -1  -7   1     2037.43     2087.20     24.94 o
   0  -7   1     1681.64     1423.66     15.72 o
   1  -7   1     2057.75     2154.07     22.81 o
   2  -7   1     1296.71     1331.87     19.93 o
   3  -7   1        1.53       -0.22      1.26 o
   4  -7   1      455.08      468.04      6.98 o
   5  -7   1       18.92       22.13      5.97 o
   6  -7   1      128.41       94.26      3.57 o
   7  -7   1       10.27        4.32      3.41 o
   8  -7   1       99.30       90.88     15.80 o
   9  -7   1      304.61      299.28     17.90 o
  -8  -6   1       58.15       67.83      6.83 o
  -7  -6   1        5.07       14.80      4.34 o
  -6  -6   1       14.71       11.64      5.20 o
  -5  -6   1      721.16      715.02     16.07 o
  -4  -6   1        1.89       -3.58      4.51 o
  -3  -6   1      612.00      586.19     10.02 o
  -2  -6   1      916.81      952.95     10.99 o
  -1  -6   1      115.72      133.58      3.22 o
   0  -6   1      341.22      389.20     14.30 o
   1  -6   1     9457.14     9651.25    102.67 o
   2  -6   1      348.14      376.11     17.37 o
   3  -6   1      477.68      484.88      6.23 o
   4  -6   1     1200.53     1208.56     22.82 o
   5  -6   1      394.54      365.50     21.58 o
   6  -6   1      287.55      242.33      9.76 o
   7  -6   1       32.45       31.63     16.68 o
   8  -6   1        7.14       -2.88      7.37 o
   9  -6   1       61.55       80.53      7.99 o
  -9  -5   1       23.09        3.23      7.40 o
  -8  -5   1     1309.64     1273.39     35.10 o
  -7  -5   1      169.80      177.44      7.71 o
  -6  -5   1        4.13       -2.24      5.25 o
  -5  -5   1      133.01      138.30      5.86 o
  -4  -5   1      302.26      258.55     12.48 o
  -3  -5   1      101.35      107.71      3.60 o
  -2  -5   1        9.00       20.17      3.13 o
  -1  -5   1      122.33       99.51      2.41 o
   0  -5   1     1290.07     1292.49     19.62 o
   1  -5   1      882.84      826.79     23.87 o
   2  -5   1       55.69       69.93      2.39 o
   3  -5   1      251.30      247.88      8.59 o
   4  -5   1     1415.66     1427.14     27.09 o
   5  -5   1        2.96        4.65      3.34 o
   6  -5   1      135.12      149.59      4.73 o
   7  -5   1        4.61        3.75      5.47 o
   8  -5   1      161.95      173.56     17.28 o
   9  -5   1       19.95       50.45      6.24 o
  -9  -4   1        1.05        4.14      7.64 o
  -8  -4   1      307.94      263.87     20.43 o
  -7  -4   1        0.10        3.39      3.87 o
  -6  -4   1      284.45      280.73     10.51 o
  -5  -4   1      383.52      360.33      9.05 o
  -4  -4   1      167.43      164.52     23.72 o
  -3  -4   1        0.02        2.13      1.37 o
  -2  -4   1      641.30      705.40     19.14 o
  -1  -4   1     1086.24     1165.69     15.68 o
   0  -4   1      109.94      107.77      3.87 o
   1  -4   1     1736.95     1795.33     20.01 o
   2  -4   1     2807.91     2734.06     28.54 o
   3  -4   1     2421.88     2600.61     33.63 o
   4  -4   1      107.74       77.42      4.20 o
   5  -4   1      295.58      262.35      7.71 o
   6  -4   1     1608.67     1522.18     39.00 o
   7  -4   1      207.33      213.82     30.50 o
   8  -4   1        0.01        6.46      3.85 o
   9  -4   1       40.61       32.80      5.78 o
  -9  -3   1       45.75       38.41      5.47 o
  -8  -3   1       22.69       26.75     12.12 o
  -7  -3   1      121.16      119.22     18.88 o
  -6  -3   1     2012.87     2028.95     47.57 o
  -5  -3   1      562.98      570.14     11.36 o
  -4  -3   1     2257.92     2293.74     28.83 o
  -3  -3   1     7228.63     7217.51    105.73 o
  -2  -3   1     6924.19     7629.75     78.27 o
  -1  -3   1      229.84      184.54      3.07 o
   0  -3   1     5751.13     5768.87     69.94 o
   1  -3   1     3259.10     3536.72     36.74 o
   2  -3   1     1841.34     1860.53     21.21 o
   3  -3   1     7572.43     8004.11     85.16 o
   4  -3   1      533.02      563.49      7.67 o
   5  -3   1       55.00       43.85      1.53 o
   6  -3   1      362.79      351.94      9.43 o
   7  -3   1      188.92      250.89     13.13 o
   8  -3   1      219.55      248.21     10.56 o
   9  -3   1        3.16        0.28      7.59 o
  -9  -2   1        6.75       10.02      3.87 o
  -8  -2   1        6.87       -2.12      3.61 o
  -7  -2   1       42.32       46.96      4.18 o
  -6  -2   1      326.76      305.00     11.67 o
  -5  -2   1       27.96       23.47      2.15 o
  -4  -2   1     2870.40     2922.34     51.89 o
  -3  -2   1     2672.04     2739.34     38.85 o
  -2  -2   1    23119.85    24001.21    250.45 o
  -1  -2   1     4973.54     4969.05     71.77 o
   1  -2   1     2974.64     2995.29     38.90 o
   2  -2   1     3843.44     3789.59     47.18 o
   3  -2   1      983.92      916.18     11.11 o
   4  -2   1        1.76        2.08      3.79 o
   5  -2   1      659.51      577.27     34.73 o
   6  -2   1       53.38       58.74      3.41 o
   7  -2   1     1038.16     1059.50     33.13 o
   8  -2   1        0.03       -3.94      2.63 o
   9  -2   1       29.43       55.20     16.47 o
  -9  -1   1       98.78      106.00      7.76 o
  -8  -1   1      283.34      265.29     42.29 o
  -7  -1   1        0.30        1.46      8.09 o
  -6  -1   1      115.95      106.88      4.40 o
  -5  -1   1      178.07      152.27      3.68 o
  -4  -1   1     2707.16     2742.62     32.23 o
  -3  -1   1        5.92        3.77      1.14 o
  -2  -1   1       16.74       26.66      1.79 o
   2  -1   1     1082.15     1145.22     36.30 o
   3  -1   1      142.10      139.61      6.66 o
   4  -1   1       34.26       23.46      1.53 o
   5  -1   1       14.18       16.54      9.86 o
   6  -1   1      308.47      318.48     12.24 o
   7  -1   1      117.77      122.29     31.27 o
   8  -1   1       14.78       19.51      9.59 o
   9  -1   1        3.79        8.76      5.56 o
  -9   0   1       36.57       38.42      8.14 o
  -8   0   1      107.83      108.89      6.45 o
  -7   0   1     1004.27     1018.50    108.88 o
  -6   0   1     1428.09     1412.60     31.81 o
  -5   0   1      585.63      559.26     14.06 o
  -4   0   1      158.00      230.86      5.03 o
  -3   0   1      292.32      276.86      5.90 o
  -2   0   1       41.44       49.61      2.15 o
   1   0   1        5.74        6.16      2.60 o
   2   0   1     7375.74     7584.56     76.66 o
   3   0   1       19.17       20.98      1.44 o
   4   0   1       30.01       28.98      3.39 o
   5   0   1       10.88        8.52      6.97 o
   6   0   1      409.66      401.90     49.93 o
   7   0   1       85.28       79.47      5.18 o
   8   0   1       84.26       80.67      8.88 o
   9   0   1        0.24       -8.71      5.81 o
  -9   1   1       12.81       22.72      7.19 o
  -8   1   1      156.35      190.91     31.50 o
  -7   1   1      339.37      306.26      8.40 o
  -6   1   1      482.33      436.18     58.00 o
  -5   1   1       96.94      118.51      4.20 o
  -4   1   1      492.74      507.88      7.66 o
  -3   1   1      447.98      549.22     25.54 o
  -2   1   1     6929.42     7149.16     81.34 o
   1   1   1     3275.36     3512.09     56.77 o
   2   1   1     8858.37     9310.11    103.34 o
   3   1   1      420.92      389.81     12.91 o
   4   1   1     1511.79     1506.55     37.26 o
   5   1   1     1716.53     1697.39     97.14 o
   6   1   1      315.70      310.50      8.20 o
   7   1   1      375.32      384.00     17.33 o
   8   1   1      198.06      223.24      8.61 o
   9   1   1      126.79      112.43     16.25 o
  -9   2   1      164.51      212.01     16.73 o
  -8   2   1       23.93       25.56      4.73 o
  -7   2   1     1141.51     1160.42     25.49 o
  -6   2   1       66.47       62.18      9.16 o
  -5   2   1      420.17      434.26     18.09 o
  -4   2   1       39.99       27.34      4.73 o
  -3   2   1       22.56       41.23      1.25 o
  -2   2   1    15527.76    15493.31    185.08 o
  -1   2   1     4106.10     4324.82     56.89 o
   0   2   1     4851.65     5000.09    127.78 o
   1   2   1      736.86      729.64      7.64 o
   2   2   1     2160.16     2142.21     22.15 o
   3   2   1      510.41      506.08     12.79 o
   4   2   1      236.99      211.63      8.88 o
   5   2   1        0.00       -4.76      6.66 o
   6   2   1      214.57      188.17     12.34 o
   7   2   1       46.12       51.04      4.99 o
   8   2   1      400.25      437.35     18.52 o
   9   2   1       28.49       36.00     28.64 o
  -9   3   1      228.28      235.62     15.58 o
  -8   3   1        8.80       13.79     10.55 o
  -7   3   1        9.12        6.93      3.08 o
  -6   3   1     1035.63     1075.67     30.10 o
  -5   3   1      208.65      202.61      6.56 o
  -4   3   1       85.08       66.38      4.22 o
  -3   3   1       57.15       40.96      5.75 o
  -2   3   1      644.13      601.14     20.36 o
  -1   3   1     1274.98     1363.19     24.22 o
   0   3   1      125.74      144.53      2.23 o
   1   3   1     8580.75     8766.52     89.68 o
   2   3   1     1302.72     1444.39     17.49 o
   3   3   1      585.36      534.86     11.62 o
   4   3   1     2089.79     2063.29     35.75 o
   5   3   1     1985.22     2003.47     51.10 o
   6   3   1      367.03      377.67     15.25 o
   7   3   1       15.91       29.29      5.49 o
   8   3   1        8.53        7.50      4.06 o
   9   3   1       47.87       63.30      5.52 o
  -9   4   1      234.77      217.38     53.22 o
  -8   4   1      466.71      509.25     17.48 o
  -7   4   1       42.23       39.80      5.18 o
  -6   4   1      308.75      317.59     15.56 o
  -5   4   1      339.40      352.07     20.05 o
  -4   4   1        5.79       -0.37      1.43 o
  -3   4   1     1194.52     1241.02     26.99 o
  -2   4   1       81.33       79.84      7.06 o
  -1   4   1       54.61       58.98      1.52 o
   0   4   1       37.02       38.56      2.17 o
   1   4   1     1184.20     1271.10     14.84 o
   2   4   1     1052.09      999.03     11.25 o
   3   4   1       23.12       29.26      8.54 o
   4   4   1     1233.72     1216.49     53.89 o
   5   4   1      129.14      106.97     12.39 o
   6   4   1     1021.84     1072.19     22.28 o
   7   4   1       69.85       36.41      9.57 o
   8   4   1      119.62      119.20      7.55 o
   9   4   1       13.48       14.80      7.21 o
  -9   5   1       31.16       56.08     23.89 o
  -8   5   1        3.00        7.57      8.81 o
  -7   5   1       88.66       98.38      7.57 o
  -6   5   1      188.38      201.98      6.14 o
  -5   5   1      280.49      295.26      6.65 o
  -4   5   1       56.15       46.04      3.25 o
  -3   5   1     2287.00     2288.30     25.13 o
  -2   5   1        0.01        9.39      3.10 o
  -1   5   1     3340.13     3324.33     35.63 o
   0   5   1     1500.95     1543.86     16.86 o
   1   5   1       18.40       26.52      5.49 o
   2   5   1       10.28       21.80      4.32 o
   3   5   1      154.89      156.91      3.84 o
   4   5   1      314.44      323.97     18.66 o
   5   5   1       26.83       22.48      3.21 o
   6   5   1      173.25      236.44     27.33 o
   7   5   1       19.98       11.06      9.07 o
   8   5   1       99.87      112.75     23.68 o
  -9   6   1       26.42        8.59      6.16 o
  -8   6   1       13.06        3.00      9.31 o
  -7   6   1      368.65      346.84     20.41 o
  -6   6   1      988.44      938.49     15.60 o
  -5   6   1      210.30      218.99     10.95 o
  -4   6   1      688.17      700.77     13.33 o
  -3   6   1     1290.42     1188.38     53.63 o
  -2   6   1     1417.31     1525.91     19.89 o
  -1   6   1     1565.06     1566.83     32.89 o
   0   6   1     3204.16     3484.80     36.34 o
   1   6   1     1296.95     1205.15     22.77 o
   2   6   1        0.03        5.87      4.27 o
   3   6   1      109.61       89.04      3.23 o
   4   6   1       44.38       47.29      9.59 o
   5   6   1      110.28       86.51     15.58 o
   6   6   1       90.24       89.47     15.51 o
   7   6   1      481.35      509.79     14.46 o
   8   6   1        5.24        2.93      3.63 o
  -9   7   1      125.75      119.06     15.99 o
  -8   7   1      171.66      148.61     12.67 o
  -7   7   1      114.29      108.89     20.45 o
  -6   7   1      417.08      417.47     17.42 o
  -5   7   1      216.80      210.91     20.43 o
  -4   7   1       84.15       95.08      7.73 o
  -3   7   1      612.59      582.84     38.76 o
  -2   7   1     1987.15     1809.65     22.22 o
  -1   7   1        3.89       12.20      3.87 o
   0   7   1        0.75       -0.48      3.34 o
   1   7   1      204.81      182.61      3.75 o
   2   7   1      476.61      468.27     16.59 o
   3   7   1      100.18      109.20     15.97 o
   4   7   1        4.09       -4.28      2.85 o
   5   7   1      636.42      609.29     49.98 o
   6   7   1       37.21       20.30      7.40 o
   7   7   1       82.96       94.19     20.69 o
   8   7   1      149.13      145.69      8.15 o
  -8   8   1       20.26       31.69      9.71 o
  -7   8   1      571.28      599.95     21.46 o
  -6   8   1      104.31      113.79      5.07 o
  -5   8   1       69.43       72.46      3.77 o
  -4   8   1       60.15       58.44      4.11 o
  -3   8   1      695.03      686.98     11.73 o
  -2   8   1     1050.40     1113.65     14.33 o
  -1   8   1     2323.75     2187.59     69.67 o
   0   8   1      169.53      155.14      7.66 o
   1   8   1       16.13       12.02      1.91 o
   2   8   1      733.02      685.52     25.87 o
   3   8   1     4286.54     4285.38     74.61 o
   4   8   1      428.23      457.13     41.89 o
   5   8   1      335.55      305.88     10.11 o
   6   8   1      169.09      193.08     11.55 o
   7   8   1      190.68      213.38     14.65 o
  -8   9   1        3.46        2.51     10.45 o
  -7   9   1        1.50        1.60     16.21 o
  -6   9   1      252.47      264.86     13.96 o
  -5   9   1      982.37      980.02     20.73 o
  -4   9   1        1.02        3.96      1.23 o
  -3   9   1     2456.75     2512.12     39.91 o
  -2   9   1       54.38       53.30      8.66 o
  -1   9   1      260.04      267.09     13.13 o
   0   9   1      166.05      172.09      6.92 o
   1   9   1      597.56      565.29     23.34 o
   2   9   1      219.74      217.06      7.73 o
   3   9   1      330.44      279.07      7.28 o
   4   9   1      330.22      286.21     30.10 o
   5   9   1      543.66      550.84     31.46 o
   6   9   1        2.57       21.25     12.15 o
   7   9   1       36.93       41.00     13.94 o
  -8  10   1      177.41      155.96     24.44 o
  -7  10   1       16.01       40.89     19.12 o
  -6  10   1        0.25        2.76      9.28 o
  -5  10   1       59.69       67.06     13.63 o
  -4  10   1       44.39       24.93      7.66 o
  -3  10   1      103.04       98.43      4.07 o
  -2  10   1      268.11      248.73      5.74 o
  -1  10   1     1060.11     1029.54     17.10 o
   0  10   1        0.01        1.95      5.25 o
   1  10   1      426.35      406.84      9.02 o
   2  10   1       48.25       39.69      5.01 o
   3  10   1     1533.77     1534.05     62.13 o
   4  10   1      580.99      568.99     44.80 o
   5  10   1       17.46       24.00     11.48 o
   6  10   1      127.80      150.22      8.85 o
   7  10   1      129.72      129.55     16.42 o
  -7  11   1        0.25        9.23     10.45 o
  -6  11   1       30.10       46.66      4.52 o
  -5  11   1      249.18      255.29      8.11 o
  -4  11   1       27.95       29.65      9.00 o
  -3  11   1      634.67      589.41     11.17 o
  -2  11   1      112.38      117.18      4.38 o
  -1  11   1      773.25      742.23     29.86 o
   0  11   1      402.10      392.34     12.53 o
   1  11   1       43.36       51.50      3.62 o
   2  11   1      298.86      318.98     22.32 o
   3  11   1      960.54      982.60     46.35 o
   4  11   1       91.27       94.57     18.19 o
   5  11   1      255.65      275.70      9.07 o
   6  11   1       20.15       21.53     10.29 o
  -7  12   1        2.37       -5.85      4.38 o
  -6  12   1       15.77        7.37      4.03 o
  -5  12   1        0.16        3.59      2.51 o
  -4  12   1      467.61      503.68     11.72 o
  -3  12   1      115.00      125.44      4.80 o
  -2  12   1       45.71       35.51     13.17 o
  -1  12   1      113.50      104.33      6.99 o
   0  12   1      258.46      267.42      6.00 o
   1  12   1      963.49      932.47     16.49 o
   2  12   1       21.27       28.32      5.45 o
   3  12   1      693.42      626.87     49.88 o
   4  12   1      188.74      204.32      9.24 o
   5  12   1       11.29       11.41      4.74 o
  -6  13   1       40.05       38.75      7.56 o
  -5  13   1      218.40      218.01     17.14 o
  -4  13   1       58.96       68.81      4.73 o
  -3  13   1      199.99      211.86      7.17 o
  -2  13   1      329.48      316.08     14.34 o
  -1  13   1        1.32        0.57      6.18 o
   0  13   1       35.97       35.33      4.34 o
   1  13   1       28.02       38.83      5.01 o
   2  13   1        4.90       -1.46      5.47 o
   3  13   1      144.84      138.30     12.15 o
   4  13   1      147.84      141.53      9.18 o
   5  13   1      318.16      314.82     23.08 o
  -6  14   1      246.65      239.22     22.29 o
  -5  14   1      115.23      115.86     44.99 o
  -4  14   1      379.55      418.43     14.33 o
  -3  14   1       15.94       18.24      4.03 o
  -2  14   1       20.18       27.12      3.24 o
  -1  14   1      324.51      315.26      9.04 o
   0  14   1       71.72       64.12     23.37 o
   1  14   1       15.96       13.86      9.05 o
   2  14   1       86.27       90.85      5.61 o
   3  14   1        2.68       -0.40      8.09 o
   4  14   1        6.23        5.78      8.09 o
  -5  15   1      597.23      646.86     26.95 o
  -4  15   1       12.07       20.85      6.90 o
  -3  15   1      114.44      110.45     36.87 o
  -2  15   1       58.59       69.38      6.78 o
  -1  15   1       33.01       28.51     16.92 o
   0  15   1      115.34      118.97     20.57 o
   1  15   1      126.95      147.76      7.51 o
   2  15   1        6.88        3.55      7.40 o
   3  15   1       28.10       13.56      4.71 o
  -4  16   1       15.52       36.37      7.64 o
  -3  16   1      160.92      120.78     19.67 o
  -2  16   1       90.08       78.37      7.20 o
  -1  16   1       83.06       72.51     14.27 o
   0  16   1      200.66      223.62      9.85 o
   1  16   1      117.58       98.01      9.00 o
   2  16   1       19.87       63.58     13.94 o
  -2 -17   2       12.09        7.11      7.59 o
  -1 -17   2       31.65       37.08      4.84 o
   0 -17   2      168.89      167.82     24.46 o
   1 -17   2        1.29       13.86      7.83 o
   2 -17   2       40.90       28.10      5.24 o
   3 -17   2       48.11       48.53      5.49 o
  -3 -16   2      145.01      211.40      9.85 o
  -2 -16   2      151.60      154.81      6.92 o
  -1 -16   2       17.88       13.95      4.06 o
   0 -16   2       27.81       26.71     11.91 o
   1 -16   2        3.18       18.05      6.23 o
   2 -16   2      103.32      114.79     17.90 o
   3 -16   2      169.14      193.98      8.74 o
   4 -16   2      226.93      276.44     46.80 o
   5 -16   2       15.22       13.79      6.16 o
  -4 -15   2      132.48       93.17     17.06 o
  -3 -15   2      467.53      450.53     14.70 o
  -2 -15   2       17.95       29.23     11.91 o
  -1 -15   2      461.74      419.21     11.58 o
   0 -15   2        0.77       13.47      5.24 o
   1 -15   2      101.24       87.59      5.47 o
   2 -15   2        0.35        8.74      6.73 o
   3 -15   2      256.57      250.60      8.95 o
   4 -15   2       94.63       85.98      7.35 o
   5 -15   2      163.97      181.23      9.45 o
  -5 -14   2      318.95      301.37     16.18 o
  -4 -14   2       54.78       68.37      6.21 o
  -3 -14   2        2.93        9.96      3.77 o
  -2 -14   2      108.45       97.49     12.48 o
  -1 -14   2       38.55       33.99      4.71 o
   0 -14   2      363.04      368.84      8.51 o
   1 -14   2      226.21      180.53      7.06 o
   2 -14   2       37.15       37.63     14.77 o
   3 -14   2       43.40       38.70      4.18 o
   4 -14   2       54.80       66.90      8.31 o
   5 -14   2       53.42       56.52      6.85 o
   6 -14   2       70.11       93.03     17.49 o
  -5 -13   2       70.20       64.44      9.16 o
  -4 -13   2        1.14       -1.89      3.38 o
  -3 -13   2      314.20      326.14     10.20 o
  -2 -13   2        3.63       11.55      3.60 o
  -1 -13   2        0.02        0.47     17.61 o
   0 -13   2       14.67        6.53      3.63 o
   1 -13   2      364.21      327.03     11.53 o
   2 -13   2       10.60       12.26      3.16 o
   3 -13   2       57.91       58.07      4.45 o
   4 -13   2        1.19       -3.66      3.37 o
   5 -13   2       58.13       71.02      4.51 o
   6 -13   2      103.23      103.03      5.79 o
   7 -13   2      132.85      141.07     34.34 o
  -6 -12   2        6.64       22.72      5.38 o
  -5 -12   2       69.16       68.72     18.09 o
  -4 -12   2       45.90       45.42     17.18 o
  -3 -12   2       43.29       49.14      6.16 o
  -2 -12   2      291.79      296.14      7.69 o
  -1 -12   2        0.56        6.98     11.43 o
   0 -12   2       32.68       30.66      2.82 o
   1 -12   2        1.03        3.24      1.36 o
   2 -12   2       30.64       30.88      3.83 o
   3 -12   2      627.31      665.41     12.93 o
   4 -12   2       28.21       28.81      4.34 o
   5 -12   2        4.85       10.38      2.99 o
   6 -12   2      161.30      155.06     15.56 o
   7 -12   2       31.30       31.04      9.14 o
  -7 -11   2        8.04        5.87      5.49 o
  -6 -11   2       11.50       21.81      6.93 o
  -5 -11   2      201.27      237.27      9.69 o
  -4 -11   2       75.32       88.69      5.31 o
  -3 -11   2        0.01       11.59      3.05 o
  -2 -11   2      534.99      528.78     10.65 o
  -1 -11   2      130.29      156.24     10.72 o
   0 -11   2        7.27       14.62      7.42 o
   1 -11   2     1049.26     1028.03     35.80 o
   2 -11   2       22.16       28.08      3.21 o
   3 -11   2      259.20      322.61     17.61 o
   4 -11   2      948.64      982.42     15.41 o
   5 -11   2      303.20      298.20     22.08 o
   6 -11   2       32.93       71.37     16.21 o
   7 -11   2        2.22        9.09      4.03 o
   8 -11   2        5.58      -10.67      7.11 o
  -7 -10   2      108.33      106.63     13.17 o
  -6 -10   2      310.27      316.97     19.17 o
  -5 -10   2      408.26      412.60     34.96 o
  -4 -10   2       87.23       83.31     16.42 o
  -3 -10   2      694.35      694.78     14.39 o
  -2 -10   2     3083.36     3147.89     45.08 o
  -1 -10   2       15.86       18.07      2.18 o
   0 -10   2      230.80      224.49     15.58 o
   1 -10   2      909.43      967.94     13.92 o
   2 -10   2     2615.16     2516.95     31.08 o
   3 -10   2       28.15       36.30      3.05 o
   4 -10   2     1736.50     1719.09     37.95 o
   5 -10   2       51.70       42.87      6.25 o
   6 -10   2      139.27      139.03      7.49 o
   7 -10   2       72.51       76.06      7.04 o
   8 -10   2       12.19       16.66      9.55 o
  -7  -9   2      297.15      288.40     12.03 o
  -6  -9   2       71.49       63.92     15.01 o
  -5  -9   2      115.65      126.83     18.33 o
  -4  -9   2       32.92       20.78      1.94 o
  -3  -9   2       95.32       82.06      6.54 o
  -2  -9   2     5064.26     5147.27    101.42 o
  -1  -9   2      229.42      227.18      8.59 o
   0  -9   2     1049.83     1034.94     30.36 o
   1  -9   2        5.41       10.17      1.55 o
   2  -9   2      353.16      332.58     16.04 o
   3  -9   2      234.86      245.90     22.58 o
   4  -9   2     1405.18     1459.40     46.13 o
   5  -9   2      573.38      558.81     13.15 o
   6  -9   2       65.08       61.37      3.58 o
   7  -9   2      459.33      473.77     20.91 o
   8  -9   2       24.54       14.93      5.23 o
  -8  -8   2        0.00        8.44     13.63 o
  -7  -8   2       43.39       35.18      8.90 o
  -6  -8   2      252.14      324.98     31.19 o
  -5  -8   2     1083.20     1045.48     59.55 o
  -4  -8   2      118.13      113.87      4.24 o
  -3  -8   2      187.96      190.84      9.45 o
  -2  -8   2      302.64      306.86      9.52 o
  -1  -8   2      701.82      717.39     30.07 o
   0  -8   2      156.25      154.41      3.63 o
   1  -8   2      956.21      999.46     11.71 o
   2  -8   2      219.52      258.21      4.47 o
   3  -8   2       49.29       46.38      2.04 o
   4  -8   2      769.59      748.87     10.90 o
   5  -8   2       46.82       44.33      2.59 o
   6  -8   2      355.56      331.44      8.22 o
   7  -8   2      137.19      148.69      7.14 o
   8  -8   2      124.71      126.93      7.99 o
  -8  -7   2        0.23       -0.72      3.68 o
  -7  -7   2      113.88      118.08      7.26 o
  -6  -7   2       68.90       53.22     30.98 o
  -5  -7   2      138.44       98.20      9.36 o
  -4  -7   2      504.08      485.86     20.07 o
  -3  -7   2      483.77      434.95     13.27 o
  -2  -7   2       85.14       77.87      1.99 o
  -1  -7   2     2540.54     2835.01     36.01 o
   0  -7   2     1124.12     1263.66     28.71 o
   1  -7   2     4394.90     4781.08     48.04 o
   2  -7   2     1049.38     1084.79     15.11 o
   3  -7   2      657.00      718.64     15.25 o
   4  -7   2      340.15      328.25      4.94 o
   5  -7   2       64.29       53.07      2.40 o
   6  -7   2       20.79       34.57      4.30 o
   7  -7   2       11.96       10.66     10.02 o
   8  -7   2      356.41      340.98     12.84 o
   9  -7   2       39.42       28.51      6.48 o
  -8  -6   2      145.79      147.90     11.41 o
  -7  -6   2       30.90       35.46      9.50 o
  -6  -6   2      113.28      108.44      6.71 o
  -5  -6   2      978.86     1020.32     25.48 o
  -4  -6   2       31.26       30.97      7.23 o
  -3  -6   2      114.07       87.01      3.08 o
  -2  -6   2      316.23      345.58      6.11 o
  -1  -6   2     2272.07     2376.00     36.21 o
   0  -6   2      104.96      101.22      9.67 o
   1  -6   2       39.36       78.21      2.69 o
   2  -6   2      600.79      612.08     14.01 o
   3  -6   2      594.00      563.22      6.94 o
   4  -6   2      407.94      413.90      7.06 o
   5  -6   2      727.35      696.83     31.24 o
   6  -6   2       24.56       44.14     12.77 o
   7  -6   2      225.62      209.75     10.64 o
   8  -6   2      287.12      291.56     43.49 o
   9  -6   2      445.47      554.13     21.24 o
  -9  -5   2      114.64      141.28     37.54 o
  -8  -5   2      328.08      312.99     11.58 o
  -7  -5   2      271.54      311.71     25.30 o
  -6  -5   2       70.01       80.87     17.95 o
  -5  -5   2      111.21      105.67      6.05 o
  -4  -5   2      231.21      208.02      6.54 o
  -3  -5   2      505.90      482.91      7.21 o
  -2  -5   2      862.26      887.89     10.33 o
  -1  -5   2     1699.17     1661.55     17.49 o
   0  -5   2     9415.55     9585.28     93.19 o
   1  -5   2    11169.83    12000.51    116.44 o
   2  -5   2      174.47      156.16      2.70 o
   3  -5   2        1.58        4.86      0.83 o
   4  -5   2     1249.23     1230.36     16.94 o
   5  -5   2        1.64        8.56      6.90 o
   6  -5   2       46.98       36.17      4.08 o
   7  -5   2        1.99       -4.30      9.79 o
   8  -5   2       52.97       41.53      8.16 o
   9  -5   2       41.22       72.55     11.77 o
  -9  -4   2      452.01      463.55     34.06 o
  -8  -4   2       99.12      114.31     33.70 o
  -7  -4   2      201.33      198.08      8.14 o
  -6  -4   2      545.82      574.63     30.81 o
  -5  -4   2       13.56       23.39      3.89 o
  -4  -4   2      256.31      206.20     11.29 o
  -3  -4   2     3366.83     3606.36     56.42 o
  -2  -4   2       97.49       75.23      2.27 o
  -1  -4   2     2382.39     2572.12     25.55 o
   0  -4   2      558.28      540.43      6.08 o
   1  -4   2     6418.06     6440.30     62.89 o
   2  -4   2        0.14        4.60      0.74 o
   3  -4   2       63.64      118.60      3.23 o
   4  -4   2        0.13        2.76      1.46 o
   5  -4   2     1399.08     1313.22     37.21 o
   6  -4   2       72.93       72.23      3.23 o
   7  -4   2       89.54       85.82      6.36 o
   8  -4   2       31.98       47.00      6.44 o
   9  -4   2        5.30       -6.12      4.08 o
  -9  -3   2       91.79       89.48     17.04 o
  -8  -3   2      437.35      470.70     29.79 o
  -7  -3   2      510.42      498.77     14.61 o
  -6  -3   2      840.84      828.55     63.77 o
  -5  -3   2      342.45      366.45      8.21 o
  -4  -3   2      312.82      364.84      6.17 o
  -3  -3   2     1025.98     1112.03     14.32 o
  -2  -3   2      941.42     1122.42     26.33 o
  -1  -3   2       24.98       24.94      4.11 o
   0  -3   2     1533.39     1607.39     22.77 o
   1  -3   2     6566.77     6708.94     60.60 o
   2  -3   2     1260.11     1187.09     23.37 o
   3  -3   2       12.45       18.26      1.35 o
   4  -3   2      250.78      248.63      4.46 o
   5  -3   2       81.91       91.09      2.29 o
   6  -3   2      793.85      805.96     13.52 o
   7  -3   2       47.38       37.29      8.69 o
   8  -3   2        1.47        3.37      5.99 o
   9  -3   2       77.51       73.72     16.56 o
  -9  -2   2       50.61       44.00      8.10 o
  -8  -2   2       14.85       17.13      7.69 o
  -7  -2   2       34.70       29.86      7.59 o
  -6  -2   2       82.04       83.45      6.21 o
  -5  -2   2        0.45        2.82      6.44 o
  -4  -2   2      517.57      555.97     12.34 o
  -3  -2   2     2542.20     2529.92     29.41 o
  -2  -2   2      881.73      976.12     12.54 o
  -1  -2   2       45.45       51.86      4.99 o
   0  -2   2     2069.76     2161.78     31.74 o
   1  -2   2      565.30      526.83     12.55 o
   2  -2   2     2983.04     2785.96     27.58 o
   3  -2   2      525.09      502.82     24.11 o
   4  -2   2      135.02      139.16      7.69 o
   5  -2   2      254.28      234.79     12.53 o
   6  -2   2     1387.04     1364.23     19.42 o
   7  -2   2       27.06       24.52      3.29 o
   8  -2   2       40.41       52.96     20.86 o
   9  -2   2      300.66      277.23     17.66 o
  -9  -1   2        0.22       -3.17      4.12 o
  -8  -1   2       23.09       12.11     10.21 o
  -7  -1   2      131.92      121.61      6.40 o
  -6  -1   2      741.54      685.63     50.22 o
  -5  -1   2      371.50      332.82      8.04 o
  -4  -1   2      745.00      742.34     14.30 o
  -3  -1   2       39.47       23.74      4.11 o
  -2  -1   2     7359.11     7618.54     91.55 o
  -1  -1   2     5102.86     5044.07    160.55 o
   1  -1   2     1549.72     1526.88     18.13 o
   2  -1   2     1449.52     1564.66     17.11 o
   3  -1   2      134.38      132.89      2.66 o
   4  -1   2        4.87        7.98      1.15 o
   5  -1   2       65.90       45.87      2.10 o
   6  -1   2      603.98      630.52     14.70 o
   7  -1   2      312.23      325.25     15.54 o
   8  -1   2        0.66       -1.38      9.76 o
   9  -1   2        0.28        5.25      5.20 o
  -9   0   2       94.22      135.49     14.68 o
  -8   0   2      107.19       98.62     15.75 o
  -7   0   2        4.57        4.62      9.26 o
  -6   0   2      896.58      884.03     50.24 o
  -5   0   2      336.07      334.53      7.08 o
  -4   0   2      242.00      226.61      4.87 o
  -3   0   2      216.61      268.65     12.17 o
  -2   0   2    30142.55    30653.49    547.48 o
  -1   0   2     1060.37     1027.50     13.75 o
   1   0   2     4234.30     4068.71     73.63 o
   2   0   2      173.77      102.99      4.42 o
   3   0   2      496.44      573.37     22.03 o
   4   0   2      881.75      835.51     11.61 o
   5   0   2     1584.63     1563.42     23.60 o
   6   0   2      609.30      599.50     14.85 o
   7   0   2       94.42       93.23      5.90 o
   8   0   2       92.30      118.79      6.61 o
   9   0   2       33.03       54.34      5.54 o
  -9   1   2      106.06      131.69     11.79 o
  -8   1   2       12.85       -8.81      9.79 o
  -7   1   2      135.25      144.06      8.31 o
  -6   1   2      469.01      425.25      9.90 o
  -5   1   2       23.98       19.07      1.47 o
  -4   1   2     1639.57     1705.14     21.70 o
  -3   1   2       13.04        3.71      1.22 o
  -2   1   2      188.16      221.37      4.56 o
  -1   1   2     1518.63     1407.79     22.10 o
   0   1   2    11875.75    12044.61    166.84 o
   1   1   2      120.49      125.18      4.89 o
   2   1   2     4440.85     4560.36     94.46 o
   3   1   2     1280.34     1147.73     21.46 o
   4   1   2      402.57      468.81     13.17 o
   5   1   2       26.15       15.85      5.27 o
   6   1   2      633.79      574.31     13.22 o
   7   1   2       87.25       84.43     10.98 o
   8   1   2        0.82        2.60      8.59 o
   9   1   2        1.62       11.00      3.80 o
  -9   2   2      375.33      373.78     53.56 o
  -8   2   2       10.93       11.27      7.64 o
  -7   2   2       18.25       14.69      6.85 o
  -6   2   2      832.12      804.52     15.48 o
  -5   2   2      141.28      172.08      4.77 o
  -4   2   2     1261.71     1249.95     16.28 o
  -3   2   2      570.82      580.79     11.58 o
  -2   2   2     7485.57     7518.79     86.49 o
  -1   2   2      103.50      111.58      3.01 o
   0   2   2     1937.80     1989.45     25.30 o
   1   2   2       40.16       47.38      1.16 o
   2   2   2       44.12       43.39      1.42 o
   3   2   2      210.39      203.52      5.32 o
   4   2   2     4424.56     4626.53    118.88 o
   5   2   2      725.12      654.95     41.70 o
   6   2   2        7.07       -2.14      2.66 o
   7   2   2       30.96       37.94      4.16 o
   8   2   2        9.51       15.81      3.99 o
   9   2   2       29.68       40.72      6.11 o
  -9   3   2        7.67       -8.08     17.66 o
  -8   3   2       16.10       11.64      5.15 o
  -7   3   2        2.82       -2.63      2.64 o
  -6   3   2      100.93       96.88     12.58 o
  -5   3   2      420.39      394.52     29.67 o
  -4   3   2      594.78      580.64     29.55 o
  -3   3   2        3.60        5.35      1.67 o
  -2   3   2     1513.06     1537.11     16.96 o
  -1   3   2     5006.44     5077.60     52.84 o
   0   3   2     1935.38     1916.02     18.94 o
   1   3   2       87.03       87.63      1.74 o
   2   3   2      130.49      126.62      2.48 o
   3   3   2     1376.85     1464.29     17.61 o
   4   3   2       36.67       24.34      1.87 o
   5   3   2        2.01        1.24      1.62 o
   6   3   2      156.43      144.07      4.77 o
   7   3   2      352.76      397.14     25.20 o
   8   3   2       46.69       65.21     15.23 o
   9   3   2       21.27       20.24      7.45 o
  -9   4   2      132.57      115.80     12.65 o
  -8   4   2        5.79       10.02      8.33 o
  -7   4   2      224.93      195.03      7.64 o
  -6   4   2        7.42        8.19      2.89 o
  -5   4   2      371.68      370.93      9.26 o
  -4   4   2      158.92      156.84     13.48 o
  -3   4   2      390.64      464.39     12.72 o
  -2   4   2      203.20      160.24      4.13 o
  -1   4   2     1296.38     1279.44     13.78 o
   0   4   2      117.18      132.91      2.78 o
   1   4   2     1226.48     1187.11     13.56 o
   2   4   2     1538.63     1560.75     25.85 o
   3   4   2      389.62      396.14      6.05 o
   4   4   2        0.07       -4.30      3.58 o
   5   4   2      189.69      175.99      4.48 o
   6   4   2       26.89       20.13      4.27 o
   7   4   2      150.70      128.97     23.22 o
   8   4   2      453.90      436.99     64.13 o
  -9   5   2       38.62       31.85      8.35 o
  -8   5   2      458.14      470.91     16.14 o
  -7   5   2        7.90        7.72      2.99 o
  -6   5   2      185.11      167.99      5.40 o
  -5   5   2       13.88       16.71      1.93 o
  -4   5   2     1500.05     1536.15     18.74 o
  -3   5   2      145.15      126.32      2.58 o
  -2   5   2       18.85        5.83      3.79 o
  -1   5   2     5269.01     5336.41     54.03 o
   0   5   2      130.81       85.21      2.22 o
   1   5   2      479.04      457.57      8.42 o
   2   5   2      466.03      484.07      7.23 o
   3   5   2     2702.64     2764.89     44.65 o
   4   5   2      406.19      365.32     18.21 o
   5   5   2      363.29      304.71      6.92 o
   6   5   2      102.23       88.69      4.92 o
   7   5   2       30.32       30.43      5.99 o
   8   5   2        0.39       -6.06      9.31 o
  -9   6   2      688.80      803.90     28.19 o
  -8   6   2      362.46      349.54     11.25 o
  -7   6   2       23.18       11.68      4.53 o
  -6   6   2       17.06       18.00      4.08 o
  -5   6   2        9.39       10.68      8.04 o
  -4   6   2      337.20      346.15     10.95 o
  -3   6   2     2520.25     2585.87     28.28 o
  -2   6   2      543.57      567.83     13.56 o
  -1   6   2       23.63       13.14      4.11 o
   0   6   2     1902.25     1983.75     21.30 o
   1   6   2        0.98        2.86      2.39 o
   2   6   2      135.82      112.75      6.21 o
   3   6   2        2.70        2.81      2.74 o
   4   6   2      776.98      711.68     14.06 o
   5   6   2     1267.17     1306.73     40.43 o
   6   6   2      380.16      374.72      9.36 o
   7   6   2        0.45       20.32     14.11 o
   8   6   2        0.52       33.19      6.98 o
  -9   7   2        1.45       -7.22      4.82 o
  -8   7   2      178.51      196.74     15.20 o
  -7   7   2      497.19      526.96     34.82 o
  -6   7   2      225.95      235.23      9.40 o
  -5   7   2      136.23      138.00     12.27 o
  -4   7   2      369.06      339.98     24.34 o
  -3   7   2        2.65        1.96      4.27 o
  -2   7   2       78.49       75.83      6.80 o
  -1   7   2     1512.77     1478.55     17.19 o
   0   7   2      204.84      180.67      3.22 o
   1   7   2      107.01      131.08      3.13 o
   2   7   2      652.70      652.01     20.60 o
   3   7   2       63.01       50.08      8.38 o
   4   7   2      107.07       93.54      7.14 o
   5   7   2      141.86      122.20      4.09 o
   6   7   2        8.56        2.35      3.65 o
   7   7   2        3.57        3.44      4.77 o
   8   7   2        9.16       11.93     10.55 o
  -8   8   2        1.07        8.03      4.47 o
  -7   8   2        7.99        7.07      2.60 o
  -6   8   2      636.31      675.60     14.19 o
  -5   8   2      967.21      990.59     18.17 o
  -4   8   2     1062.01     1035.34     23.15 o
  -3   8   2      265.94      284.74      8.33 o
  -2   8   2      306.93      332.51      9.95 o
  -1   8   2       37.94       34.68      2.16 o
   0   8   2      609.48      612.45      9.09 o
   1   8   2      180.70      171.13      3.82 o
   2   8   2      381.60      372.14     12.58 o
   3   8   2        6.46       37.16      5.56 o
   4   8   2      149.01      145.47     22.89 o
   5   8   2      328.26      336.30     12.03 o
   6   8   2       42.88       45.56      8.11 o
   7   8   2      159.07      161.02      8.47 o
  -8   9   2       19.62       23.68     18.64 o
  -7   9   2        6.19        9.00     11.67 o
  -6   9   2       15.18       15.73      3.08 o
  -5   9   2     1464.93     1505.23     28.76 o
  -4   9   2      928.56      927.97     20.69 o
  -3   9   2      178.75      170.43      5.23 o
  -2   9   2     1358.80     1395.57     21.45 o
  -1   9   2       45.03       46.03      5.23 o
   0   9   2      116.59      101.23      4.06 o
   1   9   2      960.82      964.58     16.32 o
   2   9   2      718.92      702.43     29.07 o
   3   9   2        1.06        1.61      3.55 o
   4   9   2      212.93      206.07     21.17 o
   5   9   2       28.63       18.36      5.94 o
   6   9   2      146.65      142.18      7.00 o
   7   9   2       21.91       20.04      4.91 o
  -8  10   2        0.05        0.38     10.21 o
  -7  10   2        6.44        0.02     14.06 o
  -6  10   2       61.81       88.73     22.51 o
  -5  10   2       98.18       99.26      8.93 o
  -4  10   2      736.13      732.32     32.89 o
  -3  10   2      196.51      191.04      7.47 o
  -2  10   2      293.17      304.60     20.43 o
  -1  10   2     2136.92     2230.86     79.45 o
   0  10   2      190.09      167.02     14.01 o
   1  10   2      793.92      766.75     63.63 o
   2  10   2     1502.06     1594.22     38.47 o
   3  10   2        9.14        8.33      7.40 o
   4  10   2       29.81       14.71     17.66 o
   5  10   2       58.19       42.74     13.68 o
   6  10   2       92.64       91.67      7.92 o
  -7  11   2      158.21      158.10     10.65 o
  -6  11   2      298.22      312.23     16.85 o
  -5  11   2      115.12       92.72      5.68 o
  -4  11   2       79.84       76.22      4.17 o
  -3  11   2      217.19      211.49      6.19 o
  -2  11   2        1.20        3.69      2.48 o
  -1  11   2       86.34       80.08      9.09 o
   0  11   2      168.58      144.28     15.37 o
   1  11   2      283.07      267.46      7.16 o
   2  11   2      518.16      578.81     32.82 o
   3  11   2       92.75       95.85     16.90 o
   4  11   2      112.07       78.40      6.79 o
   5  11   2       37.72       61.30      5.80 o
   6  11   2       76.82       89.15      6.85 o
  -7  12   2        0.02       17.81     15.51 o
  -6  12   2      125.67      129.63     28.90 o
  -5  12   2      504.73      542.79     24.13 o
  -4  12   2      141.28      145.42      5.38 o
  -3  12   2      231.38      247.90     11.36 o
  -2  12   2        1.91       12.65      6.18 o
  -1  12   2      203.45      219.27      8.85 o
   0  12   2        4.30        6.02      6.71 o
   1  12   2       97.29      103.92      5.88 o
   2  12   2      355.03      338.10      8.79 o
   3  12   2       10.04        9.40     15.04 o
   4  12   2        0.65        0.80      3.88 o
   5  12   2       53.77       41.98      5.22 o
  -6  13   2        2.12      -13.50      9.07 o
  -5  13   2       66.10       87.73      7.24 o
  -4  13   2       73.20      108.81      7.51 o
  -3  13   2      310.96      266.62     37.92 o
  -2  13   2       54.19       52.86      4.04 o
  -1  13   2       25.68       12.08      2.36 o
   0  13   2       46.13       47.23     17.26 o
   1  13   2        2.25       12.85      5.75 o
   2  13   2        6.91       17.57      3.88 o
   3  13   2        6.35       -4.50      4.48 o
   4  13   2      121.29      133.68     15.08 o
  -5  14   2        9.58        9.13      7.40 o
  -4  14   2      211.41      227.66     10.35 o
  -3  14   2       38.39       50.06      7.95 o
  -2  14   2        4.83       13.16      7.40 o
  -1  14   2      211.05      214.24      7.90 o
   0  14   2       26.17       20.24      3.76 o
   1  14   2        0.42        8.01      4.32 o
   2  14   2       22.09       33.82      5.24 o
   3  14   2      119.62      133.40     17.47 o
   4  14   2       15.70       30.07     11.03 o
  -4  15   2       30.60       21.82      4.57 o
  -3  15   2      354.63      386.17     32.86 o
  -2  15   2        9.85       10.54      5.25 o
  -1  15   2        3.45       16.96      6.40 o
   0  15   2        0.22        1.72      3.34 o
   1  15   2      116.53      124.83      6.88 o
   2  15   2       20.08       13.47      4.06 o
  -3  16   2       16.56       18.04      5.75 o
  -2  16   2       17.87       22.82     11.72 o
  -1  16   2       14.06       42.05     25.51 o
   0  16   2       69.05       65.90      6.04 o
   1  16   2       42.63       41.08     18.04 o
  -2 -17   3      121.73       95.91      8.28 o
  -1 -17   3       60.46       68.36     12.58 o
   0 -17   3      167.70      191.29     15.68 o
   1 -17   3      148.68      119.99      6.73 o
   2 -17   3      101.03       95.43      6.76 o
   3 -17   3       55.27       35.79      9.28 o
  -3 -16   3        3.18        5.25      4.44 o
  -2 -16   3       48.48       68.77     18.66 o
  -1 -16   3      253.75      285.01      9.19 o
   0 -16   3      343.10      357.98     31.12 o
   1 -16   3       23.49       21.36      4.15 o
   2 -16   3       57.41       60.61     14.20 o
   3 -16   3      192.15      248.59     13.17 o
   4 -16   3       56.83       65.93      5.90 o
   5 -16   3        0.04       11.33     12.63 o
  -4 -15   3        2.30        7.46      7.14 o
  -3 -15   3        7.07        9.56     13.68 o
  -2 -15   3       10.06        2.82      4.51 o
  -1 -15   3        0.01        0.07      4.51 o
   0 -15   3        0.00       -3.68      2.46 o
   1 -15   3      119.73      115.65     19.57 o
   2 -15   3      116.17      108.98      4.89 o
   3 -15   3       49.28       67.35     18.71 o
   4 -15   3       54.43       49.72     11.03 o
   5 -15   3      150.78      169.41      7.78 o
   6 -15   3        9.84        4.30     10.07 o
  -5 -14   3       20.46       41.79     26.73 o
  -4 -14   3       89.34       91.82      8.93 o
  -3 -14   3       22.69       28.46      7.40 o
  -2 -14   3        8.20       27.32      7.40 o
  -1 -14   3      252.31      238.28     11.07 o
   0 -14   3      136.04      132.49     19.67 o
   1 -14   3      669.72      573.14     25.30 o
   2 -14   3       45.63       35.84     11.41 o
   3 -14   3      121.13      137.65     13.44 o
   4 -14   3      776.56      830.82     52.79 o
   5 -14   3       58.43       60.50      4.86 o
   6 -14   3      148.68      157.03     15.47 o
  -6 -13   3      256.77      202.14     34.51 o
  -5 -13   3      391.48      411.26     15.26 o
  -4 -13   3       72.17       64.92      5.47 o
  -3 -13   3        2.76        6.17      3.36 o
  -2 -13   3      156.80      149.81      7.49 o
  -1 -13   3     1448.56     1406.12     66.42 o
   0 -13   3        0.85        1.50      2.62 o
   1 -13   3        6.14        6.87      3.18 o
   2 -13   3      151.40      129.81     13.15 o
   3 -13   3        0.15        7.15      3.63 o
   4 -13   3      107.75      105.68     16.42 o
   5 -13   3      690.69      739.27     40.69 o
   6 -13   3       18.91       22.53      6.66 o
   7 -13   3       27.81       33.55      8.66 o
  -6 -12   3        2.97        5.90      5.47 o
  -5 -12   3      241.16      239.78     14.30 o
  -4 -12   3      361.19      413.15     20.29 o
  -3 -12   3      100.12       86.89      7.52 o
  -2 -12   3        6.65        0.31      5.25 o
  -1 -12   3      549.68      547.72     18.33 o
   0 -12   3     2966.99     2916.25     42.77 o
   1 -12   3     1700.34     1621.74     25.72 o
   2 -12   3       10.27        7.33      2.53 o
   3 -12   3      177.89      160.96      5.42 o
   4 -12   3       45.20       41.18     10.21 o
   5 -12   3       88.04       73.37      5.25 o
   6 -12   3      263.03      323.33     32.94 o
   7 -12   3       92.92      135.21     10.12 o
  -7 -11   3       16.23       15.31     15.51 o
  -6 -11   3       15.27        8.30      4.44 o
  -5 -11   3      110.75      138.97     51.15 o
  -4 -11   3      159.66      166.16     16.32 o
  -3 -11   3      401.79      388.71     36.44 o
  -2 -11   3      315.11      263.87      7.26 o
  -1 -11   3      142.41      136.03     16.78 o
   0 -11   3      359.59      345.72     16.52 o
   1 -11   3     1414.80     1351.09     44.75 o
   2 -11   3     1022.44     1059.89     17.36 o
   3 -11   3       50.22       33.18      4.25 o
   4 -11   3      310.78      303.03      9.81 o
   5 -11   3     1227.60     1332.42     24.51 o
   6 -11   3       39.51       43.46      7.54 o
   7 -11   3       18.39       17.74     10.74 o
   8 -11   3       43.56       64.72     11.41 o
  -7 -10   3      277.04      276.32     17.25 o
  -6 -10   3       11.41       41.70     24.01 o
  -5 -10   3        0.78        6.11      7.64 o
  -4 -10   3      998.90      966.30     53.91 o
  -3 -10   3     1232.09     1223.25     55.44 o
  -2 -10   3        4.15        7.83      3.66 o
  -1 -10   3      359.72      345.47      7.50 o
   0 -10   3       95.20       92.54      4.22 o
   1 -10   3      635.96      624.97     12.06 o
   2 -10   3      138.25      120.45     13.94 o
   3 -10   3     1236.82     1265.91     17.19 o
   4 -10   3      406.82      410.74      7.03 o
   5 -10   3      429.93      489.14     16.42 o
   6 -10   3      218.19      219.96      9.03 o
   7 -10   3      112.17      116.58     11.15 o
   8 -10   3        5.44       12.27      9.50 o
  -8  -9   3        3.33       30.40      6.02 o
  -7  -9   3       28.13       35.17     20.86 o
  -6  -9   3       23.81       35.92     23.20 o
  -5  -9   3       29.66       41.61      4.91 o
  -4  -9   3        2.28       -4.87      7.40 o
  -3  -9   3       43.22       61.64     13.79 o
  -2  -9   3       10.23       17.20      2.05 o
  -1  -9   3      170.67      192.66      4.83 o
   0  -9   3       26.69       37.60      2.07 o
   1  -9   3        1.93       -1.96      4.27 o
   2  -9   3      663.15      685.68     17.21 o
   3  -9   3      860.63      836.05     13.87 o
   4  -9   3      730.52      739.54     11.16 o
   5  -9   3      670.67      727.99     24.25 o
   6  -9   3      625.19      718.71     20.27 o
   7  -9   3       55.29       47.33      5.62 o
   8  -9   3        2.23        9.69      7.88 o
  -8  -8   3       93.25      104.40      7.80 o
  -7  -8   3      834.51      938.88     23.26 o
  -6  -8   3        1.29      -10.15      6.77 o
  -5  -8   3      202.19      178.69     29.88 o
  -4  -8   3      410.92      455.66     26.44 o
  -3  -8   3     1808.58     1717.59     25.77 o
  -2  -8   3       48.39       63.05      2.99 o
  -1  -8   3      686.28      705.30     19.09 o
   0  -8   3     1428.78     1439.09     26.49 o
   1  -8   3     1390.62     1321.71     22.24 o
   2  -8   3      781.04      808.36     10.07 o
   3  -8   3      866.71      855.32     12.12 o
   4  -8   3      114.58      115.52      3.53 o
   5  -8   3       56.33       58.40     14.63 o
   6  -8   3       89.38       82.75     12.03 o
   7  -8   3      490.88      521.02     39.02 o
   8  -8   3      123.59      120.72     20.50 o
  -8  -7   3        0.24       15.26      6.17 o
  -7  -7   3        3.58        6.09      3.74 o
  -6  -7   3       24.05       47.15     17.06 o
  -5  -7   3      704.14      665.67     18.34 o
  -4  -7   3        0.26       -2.82      6.16 o
  -3  -7   3       49.42       51.59      2.90 o
  -2  -7   3     2430.80     2301.60     31.50 o
  -1  -7   3      880.21      790.19      9.10 o
   0  -7   3        3.18        1.43      1.38 o
   1  -7   3      480.88      459.30     24.80 o
   2  -7   3     2853.12     2802.76     28.31 o
   3  -7   3      562.58      567.00      8.24 o
   4  -7   3       77.09       74.30      2.53 o
   5  -7   3      413.48      395.15     19.76 o
   6  -7   3      404.68      399.41     15.80 o
   7  -7   3        8.93       11.38      9.50 o
   8  -7   3      109.03      158.90     11.55 o
   9  -7   3        4.41       13.20      4.06 o
  -8  -6   3        0.18       -6.71      5.94 o
  -7  -6   3      313.81      309.27     10.15 o
  -6  -6   3        1.55        5.59      4.75 o
  -5  -6   3       13.38       10.79      4.99 o
  -4  -6   3        5.23       -3.72      2.48 o
  -3  -6   3      308.94      279.39      7.28 o
  -2  -6   3     1095.21     1285.21     40.96 o
  -1  -6   3     8331.91     8415.46     88.24 o
   0  -6   3     2468.28     2697.11     38.57 o
   1  -6   3     3629.55     3853.38     41.21 o
   2  -6   3        8.70       20.79      6.21 o
   3  -6   3     3808.91     3794.30     38.98 o
   4  -6   3       18.51       13.62      2.17 o
   5  -6   3       60.65       61.71      3.12 o
   6  -6   3     1063.72     1003.23     21.53 o
   7  -6   3       24.73      -10.45      8.64 o
   8  -6   3       51.82       44.88      8.54 o
   9  -6   3        6.99        4.61     15.73 o
  -9  -5   3       71.60       80.24     18.33 o
  -8  -5   3        0.45       -2.73      4.15 o
  -7  -5   3       55.12       77.73      5.40 o
  -6  -5   3      133.18      156.78      6.92 o
  -5  -5   3        1.21       15.02      5.01 o
  -4  -5   3       15.24       19.33      2.59 o
  -3  -5   3     1666.86     1612.08     18.97 o
  -2  -5   3        1.21        9.08      3.10 o
  -1  -5   3      314.59      361.93      4.59 o
   0  -5   3      194.15      207.31      8.16 o
   1  -5   3     3205.72     3166.99     32.90 o
   2  -5   3      642.74      614.01      8.66 o
   3  -5   3     1179.59     1286.31     13.83 o
   4  -5   3     2103.23     2171.77     29.28 o
   5  -5   3      639.57      716.84     48.43 o
   6  -5   3      231.04      230.05      6.85 o
   7  -5   3      129.19      137.54      8.10 o
   8  -5   3       35.55       21.34     22.20 o
   9  -5   3        0.02       15.99      6.75 o
  -9  -4   3        0.03        2.36      5.25 o
  -8  -4   3       12.02       -2.94      6.21 o
  -7  -4   3      205.30      208.10     20.74 o
  -6  -4   3        0.08        9.02      8.14 o
  -5  -4   3      139.92      150.30     18.66 o
  -4  -4   3      263.29      264.63      8.88 o
  -3  -4   3        5.71        7.81      1.69 o
  -2  -4   3     2574.00     2657.18     71.91 o
  -1  -4   3      193.97      189.79      6.35 o
   0  -4   3     2336.48     2383.76     24.00 o
   1  -4   3      629.65      623.27      6.81 o
   2  -4   3     2962.81     2956.35     29.09 o
   3  -4   3      218.92      190.39      4.51 o
   4  -4   3      532.70      477.66     16.13 o
   5  -4   3     1159.18     1172.43     16.37 o
   6  -4   3       71.65       67.88      6.11 o
   7  -4   3      519.24      530.02     31.41 o
   8  -4   3       15.87       26.83      8.16 o
   9  -4   3      117.46      136.88      8.48 o
  -9  -3   3       86.98       99.35      9.40 o
  -8  -3   3       76.37       83.50      8.23 o
  -7  -3   3       85.72       93.08     20.02 o
  -6  -3   3      225.80      239.67     18.31 o
  -5  -3   3     1145.02     1069.03     15.45 o
  -4  -3   3       38.95       41.57      4.46 o
  -3  -3   3      151.13      187.64      4.43 o
  -2  -3   3        2.02        0.18      1.67 o
  -1  -3   3     4312.53     4372.88     45.13 o
   0  -3   3      479.88      512.68      5.91 o
   1  -3   3      423.74      440.73      4.84 o
   2  -3   3     1678.89     1652.92     17.05 o
   3  -3   3       92.54       95.82      2.24 o
   4  -3   3       83.63       52.06      1.57 o
   5  -3   3      115.50      115.11      2.80 o
   6  -3   3        3.90        7.83      5.94 o
   7  -3   3       12.54        8.71      3.10 o
   8  -3   3      181.35      200.70     46.42 o
   9  -3   3      259.34      287.48     20.96 o
  -9  -2   3       57.37       58.61      7.60 o
  -8  -2   3      726.05      771.88     22.67 o
  -7  -2   3        9.13        5.74      9.31 o
  -6  -2   3       56.13       65.65      9.26 o
  -5  -2   3      138.63      141.70     11.22 o
  -4  -2   3     1636.94     1590.77     23.53 o
  -3  -2   3      576.20      580.35      8.08 o
  -2  -2   3      148.28      193.33      3.19 o
  -1  -2   3     3610.44     3489.36     43.79 o
   0  -2   3     6577.39     6668.01    159.00 o
   1  -2   3     9319.77     9377.23     82.34 o
   2  -2   3      927.67      878.34      9.16 o
   3  -2   3     3228.06     3146.07     36.78 o
   4  -2   3       26.98       22.72      1.68 o
   5  -2   3     1706.20     1652.07     27.74 o
   6  -2   3      216.49      176.32     10.53 o
   7  -2   3      131.56      132.92      8.23 o
   8  -2   3      132.61      103.51     24.54 o
   9  -2   3       84.45      119.33     11.46 o
  -9  -1   3      198.11      215.34     53.80 o
  -8  -1   3      164.83      170.05     41.62 o
  -7  -1   3      364.24      372.11     58.38 o
  -6  -1   3      561.57      550.61     11.93 o
  -5  -1   3      646.00      554.47     43.34 o
  -4  -1   3      684.52      652.87     11.05 o
  -3  -1   3     1099.81     1103.64     44.44 o
  -2  -1   3     1395.96     1413.58     43.68 o
  -1  -1   3     3302.74     3294.04     45.18 o
   0  -1   3     1669.75     1634.47     18.40 o
   1  -1   3    11164.80    11355.21    196.16 o
   2  -1   3      264.54      211.75      3.35 o
   3  -1   3      271.49      338.41      4.56 o
   4  -1   3     1727.57     1692.42     47.54 o
   5  -1   3      195.99      188.60     19.33 o
   6  -1   3     1267.94     1179.59     19.52 o
   7  -1   3      681.69      661.62     48.23 o
   8  -1   3      242.48      243.55      8.93 o
   9  -1   3       14.14       33.83     14.06 o
  -9   0   3       12.97       10.46      8.83 o
  -8   0   3       92.12      101.55      8.33 o
  -7   0   3      284.27      252.91      7.82 o
  -6   0   3      327.13      327.66      8.40 o
  -5   0   3     1561.10     1635.45     24.99 o
  -4   0   3       97.58       96.73      5.16 o
  -3   0   3      286.82      247.17      6.90 o
  -2   0   3     9560.05     9621.02     92.10 o
  -1   0   3      402.02      455.79      4.93 o
   0   0   3      114.75      151.72      5.42 o
   1   0   3    15204.83    15851.00    162.29 o
   2   0   3       48.07       37.18      1.86 o
   3   0   3     1490.33     1529.29     16.29 o
   4   0   3      149.85      139.04      2.71 o
   5   0   3      137.64      126.10      6.99 o
   6   0   3      329.70      282.97     22.70 o
   7   0   3     1652.05     1674.62     74.25 o
   8   0   3        5.19        4.59      5.51 o
   9   0   3        0.20        0.21      7.85 o
  -9   1   3      140.98      127.28      9.19 o
  -8   1   3       26.08       21.46      5.13 o
  -7   1   3      378.31      352.43     17.23 o
  -6   1   3       14.45       11.37      2.63 o
  -5   1   3      287.65      279.95      6.56 o
  -4   1   3     3232.52     3476.31     40.03 o
  -3   1   3       42.69       40.14      6.40 o
  -2   1   3     4790.41     5158.94     53.26 o
  -1   1   3      352.32      358.96      7.88 o
   0   1   3       94.67      100.43      3.94 o
   1   1   3     3390.83     3767.32     66.95 o
   2   1   3      214.63      232.28      3.04 o
   3   1   3       83.74       78.06      2.13 o
   4   1   3      177.63      176.25     16.42 o
   5   1   3      458.70      435.84      9.04 o
   6   1   3      592.31      594.82     17.73 o
   7   1   3       13.63       23.16      3.88 o
   8   1   3        2.62        4.22      5.51 o
   9   1   3       25.08       24.10      3.56 o
  -9   2   3       10.71       10.42     13.41 o
  -8   2   3       82.67       94.90     15.66 o
  -7   2   3      764.67      806.20     80.74 o
  -6   2   3      192.02      205.11      7.29 o
  -5   2   3       80.00       65.48      4.84 o
  -4   2   3      428.69      377.69     12.39 o
  -3   2   3      178.16      182.67      8.62 o
  -2   2   3     5274.00     5131.78     58.63 o
  -1   2   3     1575.26     1654.21     25.80 o
   0   2   3     1412.56     1416.49     20.60 o
   1   2   3        1.11        1.19      0.72 o
   2   2   3     1236.17     1186.39     15.80 o
   3   2   3      174.06      163.41     14.22 o
   4   2   3      247.64      258.15      5.97 o
   5   2   3        4.73        4.19      1.91 o
   6   2   3      552.29      504.68     12.89 o
   7   2   3        0.68        3.91      3.79 o
   8   2   3      257.80      248.39     19.76 o
   9   2   3        3.61       17.53      4.82 o
  -9   3   3        2.00        5.02     10.26 o
  -8   3   3       17.39       12.59      5.30 o
  -7   3   3        8.95        7.00     14.34 o
  -6   3   3      618.20      622.12     16.95 o
  -5   3   3       93.59       91.02      2.70 o
  -4   3   3      283.72      277.79      6.95 o
  -3   3   3     3767.17     4018.74     47.11 o
  -2   3   3      196.26      226.93     16.32 o
  -1   3   3     6071.48     6177.10     66.48 o
   0   3   3     1921.14     1841.95     20.26 o
   1   3   3      489.64      431.91     10.45 o
   2   3   3     1202.91     1429.93     14.99 o
   3   3   3     4395.94     4395.99    105.73 o
   4   3   3      302.59      314.37     14.08 o
   5   3   3      108.64      109.20      3.06 o
   6   3   3      593.54      565.86     43.08 o
   7   3   3       57.39       66.61      5.11 o
   8   3   3       22.95        7.57      9.52 o
  -9   4   3      121.13      121.25     11.50 o
  -8   4   3        4.01        8.92      3.06 o
  -7   4   3       17.60       22.45      4.58 o
  -6   4   3      847.54      769.89     19.38 o
  -5   4   3      495.42      472.24     17.57 o
  -4   4   3      953.27     1065.80     12.99 o
  -3   4   3      705.16      717.02     21.65 o
  -2   4   3     2030.39     2071.46     23.18 o
  -1   4   3      346.16      359.71      8.28 o
   0   4   3       35.98       47.35      1.69 o
   1   4   3      120.20      155.39      2.62 o
   2   4   3     1186.37     1188.49     43.44 o
   3   4   3      577.27      580.94      9.98 o
   4   4   3     2224.06     2253.56     77.52 o
   5   4   3       67.03       56.15      2.59 o
   6   4   3       21.01       26.89      8.78 o
   7   4   3        1.57        4.08      3.50 o
   8   4   3        0.09        2.21      8.07 o
  -9   5   3      158.49      152.83     27.71 o
  -8   5   3      678.67      716.36     21.60 o
  -7   5   3       11.61       24.14     23.84 o
  -6   5   3       18.86       15.89      2.34 o
  -5   5   3      174.47      172.99      4.12 o
  -4   5   3      195.21      169.17     10.00 o
  -3   5   3       60.25       59.36      2.02 o
  -2   5   3       37.86       29.88      3.58 o
  -1   5   3        3.04       12.50      2.36 o
   0   5   3       63.14       68.26      2.17 o
   1   5   3        3.67        4.79      1.69 o
   2   5   3      473.34      446.56     16.75 o
   3   5   3      432.46      430.75     29.14 o
   4   5   3      154.34      156.16      7.54 o
   5   5   3       67.34       63.10      7.28 o
   6   5   3       60.34       64.05     16.21 o
   7   5   3       11.67       20.44      3.67 o
   8   5   3       11.03        5.31     11.19 o
  -9   6   3       32.82       33.37      9.14 o
  -8   6   3      160.68      162.82     12.27 o
  -7   6   3      166.04      131.33      5.17 o
  -6   6   3      470.12      416.25     14.30 o
  -5   6   3      465.59      463.88      9.91 o
  -4   6   3      241.92      231.14      4.99 o
  -3   6   3      573.14      587.73     11.12 o
  -2   6   3       73.01       62.48      8.00 o
  -1   6   3      694.60      676.05     17.61 o
   0   6   3      668.01      609.01      7.97 o
   1   6   3     1012.15     1005.02     15.23 o
   2   6   3      888.82      917.70     19.90 o
   3   6   3        4.37        1.87      3.00 o
   4   6   3      122.44      135.11      3.62 o
   5   6   3      579.09      597.60     52.58 o
   6   6   3        2.81       11.07      8.83 o
   7   6   3       32.75       31.08      5.48 o
   8   6   3       49.10       61.27      6.56 o
  -9   7   3        5.08       39.31      7.62 o
  -8   7   3       22.82       32.59      7.51 o
  -7   7   3        3.09       11.98     15.01 o
  -6   7   3      308.91      279.17      8.02 o
  -5   7   3      110.34      102.25      3.10 o
  -4   7   3      507.07      485.42     11.58 o
  -3   7   3      835.79      817.32     12.00 o
  -2   7   3      116.57      115.38      6.52 o
  -1   7   3      404.50      395.20     11.31 o
   0   7   3        6.05       18.20      4.53 o
   1   7   3       20.91       17.46      1.85 o
   2   7   3      261.77      260.95     13.87 o
   3   7   3      513.92      491.44     22.08 o
   4   7   3      281.53      313.71     17.28 o
   5   7   3        3.58        9.43      2.85 o
   6   7   3       11.99       12.87     10.21 o
   7   7   3       30.92       38.46      9.95 o
  -8   8   3      134.83      104.11     11.60 o
  -7   8   3       38.23       30.26     11.00 o
  -6   8   3       29.94       32.38      5.68 o
  -5   8   3      147.90      172.93      9.79 o
  -4   8   3       86.30       93.88     14.89 o
  -3   8   3     1133.92     1048.26     19.16 o
  -2   8   3      822.25      761.42     11.09 o
  -1   8   3       56.89       66.86      4.65 o
   0   8   3      150.67      166.93     13.03 o
   1   8   3      354.20      319.37      6.19 o
   2   8   3       90.03       62.67      2.80 o
   3   8   3      485.66      496.24     20.60 o
   4   8   3      415.24      418.89     19.52 o
   5   8   3      568.78      604.87     26.23 o
   6   8   3       20.09       10.44      3.35 o
   7   8   3        5.07        7.84      5.21 o
  -8   9   3      424.74      493.71     26.21 o
  -7   9   3      187.74      197.49      7.98 o
  -6   9   3        2.94        9.07      4.34 o
  -5   9   3       15.30       13.25      4.06 o
  -4   9   3     1127.01     1087.45     48.04 o
  -3   9   3        0.02        0.06      3.79 o
  -2   9   3      154.97      166.61     11.46 o
  -1   9   3      530.48      566.49     27.78 o
   0   9   3      274.22      267.30      9.95 o
   1   9   3      328.78      303.99      6.93 o
   2   9   3       88.90       91.75     11.22 o
   3   9   3       76.20       61.08     25.06 o
   4   9   3      278.50      287.66      8.73 o
   5   9   3      297.23      292.38      9.69 o
   6   9   3        0.24        8.15      3.64 o
  -8  10   3        1.93       -6.26     11.89 o
  -7  10   3      384.88      376.08     50.98 o
  -6  10   3      157.55      139.19      8.26 o
  -5  10   3       66.96       62.10      4.99 o
  -4  10   3        5.35       16.91      2.66 o
  -3  10   3      877.39      836.41     16.00 o
  -2  10   3      196.36      214.01     12.74 o
  -1  10   3      559.89      531.62     23.84 o
   0  10   3      266.36      240.65      6.65 o
   1  10   3     2009.06     2010.98     31.13 o
   2  10   3        5.48        2.88      3.32 o
   3  10   3       31.47       37.03     11.27 o
   4  10   3        5.82        2.88      3.35 o
   5  10   3      159.72      139.66     27.40 o
   6  10   3        6.08       13.48      4.35 o
  -7  11   3        4.50       10.07      6.18 o
  -6  11   3       55.07       40.14      6.11 o
  -5  11   3       50.30       68.26      5.35 o
  -4  11   3       39.68       33.15     12.20 o
  -3  11   3        1.38        1.94      4.53 o
  -2  11   3      152.02      138.19     21.19 o
  -1  11   3       35.96       39.01      9.55 o
   0  11   3      720.52      706.14     18.09 o
   1  11   3        0.45       -7.52      5.01 o
   2  11   3      327.46      300.10      9.26 o
   3  11   3        2.11       -0.73      3.23 o
   4  11   3       13.38       27.27      4.92 o
   5  11   3       25.05       33.43     17.45 o
  -7  12   3       13.48        7.35      7.14 o
  -6  12   3        3.74        1.44      5.78 o
  -5  12   3        9.65       28.35      4.55 o
  -4  12   3       93.18       54.02      6.35 o
  -3  12   3      135.40      151.88      6.72 o
  -2  12   3      391.13      390.19     16.90 o
  -1  12   3      204.18      189.41     12.96 o
   0  12   3       10.24       -1.68      6.42 o
   1  12   3      439.62      397.26     30.69 o
   2  12   3      181.63      196.41      7.06 o
   3  12   3        1.90       25.04      7.45 o
   4  12   3       87.97       78.54     13.84 o
   5  12   3       88.10      112.56     12.74 o
  -6  13   3       85.49       72.98     19.90 o
  -5  13   3      208.86      218.89      9.79 o
  -4  13   3        2.76       13.22     13.34 o
  -3  13   3       50.26       45.22      4.77 o
  -2  13   3       39.24       30.85      4.25 o
  -1  13   3      120.48      129.95      9.74 o
   0  13   3       16.86       35.40      7.33 o
   1  13   3      184.22      170.92      8.57 o
   2  13   3      106.68       97.30     10.26 o
   3  13   3      520.19      557.23     21.55 o
   4  13   3      138.26      115.14      7.19 o
  -5  14   3      109.73       92.99     17.92 o
  -4  14   3       20.67       30.23      4.57 o
  -3  14   3       48.51       52.30      7.42 o
  -2  14   3      111.99      109.71     26.49 o
  -1  14   3      102.73      120.71     18.50 o
   0  14   3        3.83       12.80     10.02 o
   1  14   3        0.18       -3.28      3.82 o
   2  14   3       28.13       44.78      7.35 o
   3  14   3       66.14       42.48     22.34 o
  -4  15   3       98.88      109.93     22.63 o
  -3  15   3      186.67      196.97     10.26 o
  -2  15   3       89.62       87.37     23.25 o
  -1  15   3      107.80       83.36      9.71 o
   0  15   3      164.95      165.09     10.45 o
   1  15   3        0.06        6.78     10.53 o
   2  15   3      115.50      139.78     17.64 o
  -1  16   3       77.43       87.45     10.21 o
   0 -18   4       20.61        5.56      4.70 o
   1 -18   4      221.90      207.81     10.92 o
  -2 -17   4       33.33       44.09      5.69 o
  -1 -17   4       96.13      158.48      7.58 o
   0 -17   4      213.47      204.64     26.83 o
   1 -17   4      124.38      145.99      8.46 o
   2 -17   4       16.24       20.35      3.74 o
   3 -17   4      131.70      134.27      9.52 o
   4 -17   4        1.23        4.80      4.36 o
  -3 -16   4       36.35       55.55     12.51 o
  -2 -16   4        1.41       15.07     11.48 o
  -1 -16   4       47.41       32.09      3.74 o
   0 -16   4       23.21       23.61      4.23 o
   1 -16   4       12.83        7.50      6.66 o
   2 -16   4      759.49      801.11     27.35 o
   3 -16   4       51.89       47.50      4.07 o
   4 -16   4        0.01       -3.12      3.21 o
   5 -16   4       37.87       27.74      4.32 o
  -4 -15   4       18.20       32.52      9.95 o
  -3 -15   4      628.22      592.06     37.42 o
  -2 -15   4      165.84      164.26      6.53 o
  -1 -15   4        4.99        1.22      4.03 o
   0 -15   4      481.08      464.42     11.27 o
   1 -15   4      205.57      233.71      7.16 o
   2 -15   4       32.76       18.69      3.63 o
   3 -15   4      206.99      185.66     12.03 o
   4 -15   4       36.31       44.56      5.49 o
   5 -15   4      197.00      220.23      9.20 o
   6 -15   4      327.32      317.12     19.74 o
  -5 -14   4      148.59      197.13     17.14 o
  -4 -14   4      146.89      156.99     14.32 o
  -3 -14   4       23.19       28.09     17.21 o
  -2 -14   4      770.56      760.20     15.32 o
  -1 -14   4      563.93      581.25     38.21 o
   0 -14   4        0.41       13.86      4.26 o
   1 -14   4       29.46       41.54      4.51 o
   2 -14   4      187.06      174.31     18.64 o
   3 -14   4      116.05      109.96      4.83 o
   4 -14   4        4.32        1.91      3.77 o
   5 -14   4       35.68       58.50      5.88 o
   6 -14   4        1.22       -3.39      3.43 o
  -6 -13   4        0.03       13.75     16.01 o
  -5 -13   4      108.99      160.14     15.13 o
  -4 -13   4       52.29       46.10     14.27 o
  -3 -13   4       40.93       36.28      5.34 o
  -2 -13   4       50.96       45.78     15.20 o
  -1 -13   4      472.58      428.09     11.70 o
   0 -13   4      183.04      173.25     12.53 o
   1 -13   4      815.06      754.39     16.30 o
   2 -13   4       62.61       63.55      4.26 o
   3 -13   4       54.13       54.51      7.85 o
   4 -13   4      146.42      134.03      8.45 o
   5 -13   4        0.38       -1.25      3.78 o
   6 -13   4      504.44      596.67     32.20 o
   7 -13   4       74.98       58.70      5.45 o
  -6 -12   4        3.65       -6.98      7.16 o
  -5 -12   4      209.73      226.00     13.65 o
  -4 -12   4       10.83       14.26      5.04 o
  -3 -12   4      285.69      304.63     32.43 o
  -2 -12   4      155.26      190.40      6.92 o
  -1 -12   4      731.92      687.39     38.66 o
   0 -12   4      145.43      134.56      5.06 o
   1 -12   4        5.33        4.95      3.32 o
   2 -12   4      317.54      306.22     15.16 o
   3 -12   4      181.81      215.48     27.59 o
   4 -12   4      337.04      365.91      8.81 o
   5 -12   4      118.99      132.28      5.22 o
   6 -12   4      272.60      278.07     22.03 o
   7 -12   4      170.34      173.29     14.75 o
  -7 -11   4      203.50      210.62     16.16 o
  -6 -11   4      132.53      161.71      8.31 o
  -5 -11   4       12.93       12.28      3.77 o
  -4 -11   4       57.27       35.32      5.10 o
  -3 -11   4      442.29      433.95     12.84 o
  -2 -11   4      413.53      395.02     15.18 o
  -1 -11   4      100.55      100.03      4.16 o
   0 -11   4        7.09        6.58      3.02 o
   1 -11   4       18.19       27.09      3.77 o
   2 -11   4       48.24       49.04      6.42 o
   3 -11   4      361.49      346.75      6.63 o
   4 -11   4      297.69      287.65      5.47 o
   5 -11   4       52.74       56.82     15.82 o
   6 -11   4      224.26      247.98      9.68 o
   7 -11   4      290.46      330.52     21.81 o
   8 -11   4      123.37      109.31     27.06 o
  -7 -10   4      274.05      275.85     24.80 o
  -6 -10   4        6.45       34.79     28.71 o
  -5 -10   4      777.52      782.94     82.60 o
  -4 -10   4       83.10       76.52     12.51 o
  -3 -10   4      117.71      141.95      4.81 o
  -2 -10   4      370.13      383.71     28.54 o
  -1 -10   4      713.19      667.11     11.89 o
   0 -10   4     2268.93     2266.90     45.59 o
   1 -10   4        6.23        5.45      1.86 o
   2 -10   4      241.39      221.59      5.46 o
   3 -10   4       16.69       21.13      6.99 o
   4 -10   4       24.69       25.61      5.25 o
   5 -10   4       92.69       94.42      3.98 o
   6 -10   4      220.41      289.90     28.14 o
   7 -10   4       14.15       21.23      8.38 o
   8 -10   4      119.72       96.68      6.53 o
  -8  -9   4       70.23       75.79      9.83 o
  -7  -9   4        4.89       18.18      4.37 o
  -6  -9   4        1.61        3.80      4.72 o
  -5  -9   4      303.50      293.23     14.77 o
  -4  -9   4       38.26       31.01      6.92 o
  -3  -9   4       98.50      108.57     10.33 o
  -2  -9   4      906.25      882.83     31.36 o
  -1  -9   4     1253.65     1262.21     17.15 o
   0  -9   4     2051.63     1924.85     23.91 o
   1  -9   4     1465.44     1420.00     19.39 o
   2  -9   4      456.53      467.88      9.45 o
   3  -9   4     3873.38     3897.77     41.31 o
   4  -9   4       82.18       77.14      9.52 o
   5  -9   4      137.41      143.83     15.54 o
   6  -9   4      103.55       94.72     13.32 o
   7  -9   4       45.12       37.91      5.16 o
   8  -9   4        7.76       17.43      4.75 o
  -8  -8   4      168.49      157.42     18.11 o
  -7  -8   4      633.05      651.60     21.04 o
  -6  -8   4       49.01       59.24     10.76 o
  -5  -8   4      217.78      288.62     14.73 o
  -4  -8   4      834.15      890.57     69.19 o
  -3  -8   4       48.01       48.26      3.96 o
  -2  -8   4       69.59       55.93      3.29 o
  -1  -8   4     1355.76     1336.05     14.68 o
   0  -8   4        0.10        2.71      1.89 o
   1  -8   4       30.58       33.04      3.77 o
   2  -8   4     1098.21     1050.48     17.71 o
   3  -8   4      371.87      349.65      5.87 o
   4  -8   4      598.04      555.84      8.16 o
   5  -8   4      417.13      407.24     10.27 o
   6  -8   4      611.15      669.22     48.12 o
   7  -8   4       16.54       20.00      4.85 o
   8  -8   4       21.37       25.54     11.89 o
  -8  -7   4        5.35       22.24      5.62 o
  -7  -7   4        4.06        2.07      5.25 o
  -6  -7   4      120.58      129.34     12.51 o
  -5  -7   4       25.79       25.11     13.63 o
  -4  -7   4      124.63      149.75     11.53 o
  -3  -7   4     2547.36     2597.61     88.59 o
  -2  -7   4       57.68       57.08      9.74 o
  -1  -7   4     3652.30     3706.21     65.18 o
   0  -7   4        8.95        6.58      1.17 o
   1  -7   4      943.29     1065.50     24.25 o
   2  -7   4      617.27      596.18     14.42 o
   3  -7   4     1272.77     1324.70     57.81 o
   4  -7   4      541.93      517.67      9.55 o
   5  -7   4       40.24       36.60      2.67 o
   6  -7   4      166.08      165.90      5.40 o
   7  -7   4        3.32       13.26      8.07 o
   8  -7   4      164.10      145.93      8.69 o
  -8  -6   4        7.06        1.21      8.78 o
  -7  -6   4        2.26        2.00      3.65 o
  -6  -6   4      270.47      241.06     37.28 o
  -5  -6   4        2.39        1.43      3.45 o
  -4  -6   4      127.52      137.57     10.07 o
  -3  -6   4        0.34        0.00      1.67 o
  -2  -6   4     1285.11     1318.31     16.71 o
  -1  -6   4     5253.00     5538.42     58.61 o
   0  -6   4       41.10       38.64      1.72 o
   1  -6   4        9.90        3.06      1.12 o
   2  -6   4      224.17      231.54      3.50 o
   3  -6   4     2767.60     2780.61     38.02 o
   4  -6   4      113.10      122.77      6.56 o
   5  -6   4      358.76      342.02     23.77 o
   6  -6   4      476.47      457.90     37.07 o
   7  -6   4     1420.75     1460.39     35.83 o
   8  -6   4        3.14       -5.71      3.81 o
   9  -6   4       50.87       46.01      5.91 o
  -9  -5   4       16.86        2.67     10.26 o
  -8  -5   4       50.54       66.01     33.70 o
  -7  -5   4       25.82       42.39      4.82 o
  -6  -5   4      152.14      132.14      7.05 o
  -5  -5   4      897.11      842.44     29.33 o
  -4  -5   4       52.99       46.16      4.61 o
  -3  -5   4     2105.03     2180.99     24.96 o
  -2  -5   4     3362.30     3228.27     35.33 o
  -1  -5   4      290.77      291.14      4.27 o
   0  -5   4     1006.03      960.18     10.99 o
   1  -5   4     2893.74     3016.65     32.33 o
   2  -5   4     2092.22     2063.15     21.06 o
   3  -5   4       57.64       55.77      2.17 o
   4  -5   4      158.25      164.47      3.91 o
   5  -5   4        0.03       -0.68      1.77 o
   6  -5   4      285.78      237.93      8.57 o
   7  -5   4      261.02      263.04     10.48 o
   8  -5   4      378.76      405.12     40.96 o
   9  -5   4        2.70       -8.07      5.62 o
  -9  -4   4        2.48       23.80     15.32 o
  -8  -4   4        7.75        6.00     12.63 o
  -7  -4   4      367.47      348.15     30.91 o
  -6  -4   4       17.18       29.59      3.95 o
  -5  -4   4        0.39        6.39      9.76 o
  -4  -4   4      225.82      225.92     11.12 o
  -3  -4   4     3847.50     4006.43     45.68 o
  -2  -4   4     1148.08     1212.24     14.50 o
  -1  -4   4     8622.64     8471.87     97.60 o
   0  -4   4      810.76      773.92      8.14 o
   1  -4   4      214.32      188.26      2.53 o
   2  -4   4        3.68        2.47      2.36 o
   3  -4   4     6202.74     6002.87     59.71 o
   4  -4   4      319.32      345.90      6.52 o
   5  -4   4      793.34      840.77     16.49 o
   6  -4   4      475.59      464.24     31.91 o
   7  -4   4      240.53      201.33     15.16 o
   8  -4   4      113.59      110.57     11.46 o
   9  -4   4      160.56      179.78     11.15 o
  -9  -3   4      209.88      202.65     26.44 o
  -8  -3   4       22.73       13.86      3.82 o
  -7  -3   4       59.01       76.88      6.24 o
  -6  -3   4      255.22      234.56      6.62 o
  -5  -3   4      158.71      133.16     17.76 o
  -4  -3   4      202.26      189.31     12.96 o
  -3  -3   4      134.14      150.14     11.50 o
  -2  -3   4     1403.64     1431.35     16.92 o
  -1  -3   4     1385.37     1376.29     16.23 o
   0  -3   4     2050.15     1944.60     19.45 o
   1  -3   4      490.49      541.41      5.75 o
   2  -3   4     1459.99     1579.20     36.52 o
   3  -3   4     1246.63     1309.86     13.93 o
   4  -3   4     4212.62     4101.22     42.50 o
   5  -3   4      103.43      112.99      4.42 o
   6  -3   4      595.17      595.37     19.21 o
   7  -3   4     1051.18     1066.61     35.08 o
   8  -3   4      188.05      184.91      9.84 o
   9  -3   4       84.07       80.27      8.11 o
  -9  -2   4      116.68      129.67     14.73 o
  -8  -2   4      132.91      141.75     13.10 o
  -7  -2   4       88.28       95.89     20.79 o
  -6  -2   4     1107.20     1104.58     32.77 o
  -5  -2   4      978.76      956.22     17.86 o
  -4  -2   4        2.22        1.08      2.63 o
  -3  -2   4        0.10        2.22      3.13 o
  -2  -2   4      734.48      741.68      9.25 o
  -1  -2   4     1695.28     1598.36     16.65 o
   0  -2   4     5179.55     5435.30     72.63 o
   1  -2   4      672.69      669.68      7.92 o
   2  -2   4        0.16       -0.24      1.19 o
   3  -2   4       48.73       44.16      1.60 o
   4  -2   4      301.76      236.05     10.74 o
   5  -2   4       28.46       35.16      2.25 o
   6  -2   4        1.74       -1.33      2.12 o
   7  -2   4      742.36      734.37     17.65 o
   8  -2   4       98.31       80.56     13.15 o
   9  -2   4      100.79       99.67     10.02 o
  -9  -1   4        0.87       -5.78      4.50 o
  -8  -1   4      535.11      486.06     23.34 o
  -7  -1   4      140.59      135.19      4.13 o
  -6  -1   4     1093.09     1097.49     23.55 o
  -5  -1   4       63.23       56.80      3.39 o
  -4  -1   4      167.30      156.70      3.13 o
  -3  -1   4      130.21      154.35      4.92 o
  -2  -1   4      110.25      141.73      2.50 o
  -1  -1   4      263.69      222.02     14.89 o
   0  -1   4    11504.57    12172.68    127.50 o
   1  -1   4     1216.54     1247.00     12.56 o
   2  -1   4      145.93      158.35      3.29 o
   3  -1   4      423.29      432.61      7.28 o
   4  -1   4      176.56      170.63      3.41 o
   5  -1   4      850.00      854.53     15.32 o
   6  -1   4      438.01      377.39     54.30 o
   7  -1   4        8.80       15.09      3.57 o
   8  -1   4       49.91       63.96      6.30 o
   9  -1   4      275.01      180.53     10.55 o
  -9   0   4      136.27      137.98      9.48 o
  -8   0   4       12.28       23.25      8.54 o
  -7   0   4      493.48      505.48     31.91 o
  -6   0   4      163.19      159.45     11.34 o
  -5   0   4      255.90      268.61     11.12 o
  -4   0   4     5375.13     5190.79     57.08 o
  -3   0   4       67.27       64.16      1.93 o
  -2   0   4      592.82      612.25      6.48 o
  -1   0   4      107.81      151.34      5.37 o
   1   0   4     1198.79     1327.12     13.38 o
   2   0   4        4.64       10.29      1.65 o
   3   0   4     2225.48     2170.31     24.03 o
   4   0   4       89.83       85.81      5.90 o
   5   0   4       10.53       14.81      6.21 o
   6   0   4     2313.55     2242.74     71.10 o
   7   0   4       59.66       51.39     21.93 o
   8   0   4       20.90       18.97      5.01 o
   9   0   4       63.62       65.35      6.35 o
  -9   1   4       89.81      138.59     38.88 o
  -8   1   4      366.70      408.02     28.54 o
  -7   1   4      417.52      416.78     11.02 o
  -6   1   4     1930.54     1953.61     51.05 o
  -5   1   4        8.28       11.95      8.83 o
  -4   1   4     1422.92     1544.09     22.68 o
  -3   1   4      749.55      631.68      8.43 o
  -2   1   4     2581.18     2666.49     28.72 o
  -1   1   4     5863.13     6182.15     55.73 o
   0   1   4     3512.89     3477.59     46.35 o
   1   1   4      183.93      139.04      8.45 o
   2   1   4      978.55     1138.81     23.58 o
   3   1   4       58.67       76.93      4.20 o
   4   1   4     3292.29     3374.25     43.05 o
   5   1   4      529.45      472.09      9.11 o
   6   1   4      710.03      686.56     46.13 o
   7   1   4        0.52       -2.29      4.12 o
   8   1   4      173.23      180.84     15.68 o
  -9   2   4        6.32       13.67      6.97 o
  -8   2   4      463.74      505.18     14.87 o
  -7   2   4      272.45      255.45      8.07 o
  -6   2   4     1657.42     1682.02     43.03 o
  -5   2   4      660.09      650.12     46.61 o
  -4   2   4     4406.29     4371.99     77.93 o
  -3   2   4        7.22       11.77      1.19 o
  -2   2   4      514.26      592.67      8.44 o
  -1   2   4     2024.47     1993.87     21.46 o
   0   2   4      165.59      176.73      2.89 o
   1   2   4      283.21      300.12      7.95 o
   2   2   4     1317.25     1367.76     14.34 o
   3   2   4      114.58      132.80      2.42 o
   4   2   4       60.53       72.38      3.91 o
   5   2   4       38.61       31.52      4.25 o
   6   2   4      607.46      569.66     40.33 o
   7   2   4       18.71       21.57     10.53 o
   8   2   4       14.66       16.71      6.59 o
  -9   3   4       23.58       29.15      7.21 o
  -8   3   4       27.73       39.78      7.26 o
  -7   3   4       20.25       10.66     16.16 o
  -6   3   4       21.28       15.84      6.92 o
  -5   3   4       11.01       16.10      6.01 o
  -4   3   4      393.41      462.16     29.57 o
  -3   3   4       11.94       -1.33      0.89 o
  -2   3   4      541.67      572.67      8.04 o
  -1   3   4      283.66      310.24     13.10 o
   0   3   4     8141.05     8551.03     80.01 o
   1   3   4        0.33        5.04      1.91 o
   2   3   4      352.39      393.17      5.18 o
   3   3   4       12.10       14.48      1.43 o
   4   3   4        1.68        2.39      2.86 o
   5   3   4      125.90      121.98      8.81 o
   6   3   4       42.77       43.69      2.86 o
   7   3   4       59.36       73.08      8.09 o
   8   3   4      134.40      138.02     30.14 o
  -9   4   4       21.20        1.29      4.59 o
  -8   4   4      200.20      207.33      9.33 o
  -7   4   4      568.75      625.79     32.79 o
  -6   4   4      149.71      132.94      4.58 o
  -5   4   4        0.82        2.58      1.62 o
  -4   4   4      179.90      168.31      9.90 o
  -3   4   4     1170.41     1169.95     16.15 o
  -2   4   4       24.56       31.21      1.52 o
  -1   4   4      223.57      210.49      3.51 o
   0   4   4     2098.86     2165.80     38.64 o
   1   4   4      532.65      560.92      6.18 o
   2   4   4     1010.74     1075.21     13.22 o
   3   4   4      539.29      541.03     31.48 o
   4   4   4      264.05      255.05      6.32 o
   5   4   4      247.58      206.49      4.74 o
   6   4   4       32.71       26.34      5.99 o
   7   4   4      120.09      106.54      5.31 o
   8   4   4       24.69       14.80      5.73 o
  -9   5   4       25.68       26.40      5.86 o
  -8   5   4       44.21       44.66      4.64 o
  -7   5   4       10.97       16.08      3.77 o
  -6   5   4      287.15      280.35      6.87 o
  -5   5   4       37.58       33.35      1.42 o
  -4   5   4      492.81      478.35      9.55 o
  -3   5   4     1057.31     1070.67     23.58 o
  -2   5   4      627.95      500.60      7.51 o
  -1   5   4     2135.33     2052.29     29.64 o
   0   5   4     2211.89     2283.33     28.75 o
   1   5   4      379.40      338.81      4.54 o
   2   5   4      699.26      688.30     17.11 o
   3   5   4      306.10      289.12      9.76 o
   4   5   4      286.17      267.86      5.51 o
   5   5   4      816.92      788.16     12.78 o
   6   5   4        0.76        4.75      3.32 o
   7   5   4       15.82       12.65      3.54 o
   8   5   4        1.86        6.63      4.30 o
  -9   6   4       51.04       47.61      6.45 o
  -8   6   4      120.91      158.19     36.01 o
  -7   6   4      676.01      698.10     44.68 o
  -6   6   4      131.70      145.29     15.90 o
  -5   6   4      728.46      682.56     19.48 o
  -4   6   4      107.77      106.39      7.64 o
  -3   6   4      355.97      340.70      7.66 o
  -2   6   4        6.07        3.54      1.00 o
  -1   6   4      402.44      351.06      9.43 o
   0   6   4      130.13       92.35     10.62 o
   1   6   4       54.41       58.31      1.65 o
   2   6   4     1320.69     1261.54     14.90 o
   3   6   4      233.11      239.44     11.34 o
   4   6   4     1754.20     1725.91     76.02 o
   5   6   4       21.42       19.66      2.39 o
   6   6   4      413.41      464.20     11.77 o
   7   6   4       34.31       38.20     10.84 o
  -8   7   4      193.23      192.30     11.93 o
  -7   7   4      587.53      550.97     40.57 o
  -6   7   4      907.75      936.71     18.28 o
  -5   7   4      591.28      581.77     22.67 o
  -4   7   4      230.12      219.13      7.40 o
  -3   7   4      612.85      577.84     17.35 o
  -2   7   4     1033.35     1076.81     37.18 o
  -1   7   4        8.41       11.57      5.01 o
   0   7   4       97.66      102.28      7.92 o
   1   7   4       49.30       37.09      3.01 o
   2   7   4       39.86       29.23      2.61 o
   3   7   4      266.86      247.19     11.22 o
   4   7   4        0.71       -2.17      3.84 o
   5   7   4      194.41      190.35     15.66 o
   6   7   4       57.92       63.71      5.01 o
   7   7   4       25.99       47.56      6.66 o
  -8   8   4       10.24        3.42     11.19 o
  -7   8   4      194.75      181.72      8.83 o
  -6   8   4        5.95        5.80      3.61 o
  -5   8   4      220.39      231.32     16.32 o
  -4   8   4      980.46      996.79     32.55 o
  -3   8   4      518.47      502.44     24.20 o
  -2   8   4      560.44      539.37      8.61 o
  -1   8   4      580.61      544.23     14.32 o
   0   8   4      157.62      157.93      4.22 o
   1   8   4       99.99       79.54      4.22 o
   2   8   4        0.35        1.91      2.60 o
   3   8   4        3.77        8.69      3.69 o
   4   8   4       63.52       71.31     13.84 o
   5   8   4       12.22        6.68     10.21 o
   6   8   4       26.42       28.89      7.11 o
   7   8   4      103.37       97.52      9.07 o
  -8   9   4        8.66       16.20      9.79 o
  -7   9   4      264.31      245.64     15.08 o
  -6   9   4       19.58       17.02      3.49 o
  -5   9   4       59.93       50.99      5.49 o
  -4   9   4      422.95      408.61     15.80 o
  -3   9   4      160.94      167.02      5.59 o
  -2   9   4      787.74      781.54     33.87 o
  -1   9   4       51.18       61.75     11.62 o
   0   9   4      190.81      172.51      5.10 o
   1   9   4       10.13        5.95      4.27 o
   2   9   4      108.31      100.79     10.53 o
   3   9   4      101.19      121.22     15.99 o
   4   9   4       94.03       88.24     16.21 o
   5   9   4        7.11       10.81     11.24 o
   6   9   4       34.37       24.56     14.61 o
  -7  10   4        7.68       22.47     19.64 o
  -6  10   4      121.74      134.55      7.11 o
  -5  10   4       47.89       90.74      5.93 o
  -4  10   4      385.45      348.74      8.92 o
  -3  10   4     1988.38     1947.74     39.69 o
  -2  10   4     1120.69     1112.94     45.54 o
  -1  10   4     1205.24     1204.04     19.63 o
   0  10   4      899.56      956.84     34.56 o
   1  10   4      262.72      263.77     19.02 o
   2  10   4       51.97       62.40     15.63 o
   3  10   4      224.12      260.62     22.20 o
   4  10   4       54.96       52.28      9.19 o
   5  10   4      158.07      164.33     19.26 o
   6  10   4        0.13       -1.24      6.18 o
  -7  11   4      239.92      227.93     15.85 o
  -6  11   4      250.67      259.83     34.06 o
  -5  11   4      257.35      319.02     23.01 o
  -4  11   4      137.90      140.76      6.74 o
  -3  11   4       89.21       90.66      6.42 o
  -2  11   4      515.03      478.98     10.27 o
  -1  11   4      831.70      788.42     52.60 o
   0  11   4      168.93      189.74      7.27 o
   1  11   4      390.00      354.91     14.68 o
   2  11   4      316.79      337.06     26.68 o
   3  11   4      192.91      210.15      9.42 o
   4  11   4        9.50        3.99      3.41 o
   5  11   4       98.76      100.82      7.06 o
  -6  12   4      138.28      167.03     42.10 o
  -5  12   4      152.46      147.50      8.11 o
  -4  12   4      397.69      356.43     11.25 o
  -3  12   4      515.46      606.79     15.49 o
  -2  12   4       37.61       41.25      9.24 o
  -1  12   4        0.02        6.74      2.85 o
   0  12   4      132.80      162.25      8.34 o
   1  12   4      277.46      285.02      9.74 o
   2  12   4        0.01       -1.34      4.23 o
   3  12   4       24.72       22.92      5.75 o
   4  12   4       82.03       79.68      7.26 o
  -6  13   4      105.06      132.49      8.25 o
  -5  13   4      256.38      281.39     11.86 o
  -4  13   4        0.25       -6.55      4.37 o
  -3  13   4       23.53       51.00     17.37 o
  -2  13   4      162.66      192.35      8.09 o
  -1  13   4       78.72       82.88      5.54 o
   0  13   4       60.74       63.09      5.67 o
   1  13   4       19.48       20.57     12.67 o
   2  13   4       15.41       19.62      3.89 o
   3  13   4      259.46      265.71     10.43 o
  -5  14   4       11.76       15.79      5.04 o
  -4  14   4      190.52      200.86      9.14 o
  -3  14   4       78.22       61.19      6.83 o
  -2  14   4       43.55       39.27      5.11 o
  -1  14   4        0.89        9.35      4.08 o
   0  14   4        6.93       13.24      3.88 o
   1  14   4      241.25      294.89     45.37 o
   2  14   4        1.30        0.02      3.57 o
  -3  15   4        0.11       12.36      6.16 o
  -2  15   4      106.89       63.11      7.13 o
  -1  15   4       58.98       74.08      7.37 o
   0  15   4       89.51       67.40      7.87 o
   1  15   4        8.95       10.36      4.99 o
   0 -18   5       75.79       79.64      7.25 o
   1 -18   5      145.16      163.71     15.73 o
   2 -18   5       80.73       46.16     12.46 o
  -2 -17   5      439.81      467.20     17.73 o
  -1 -17   5      165.49      150.76      7.38 o
   0 -17   5      158.72      161.07     26.75 o
   1 -17   5        1.10        6.64      3.76 o
   2 -17   5       36.01       55.63     12.43 o
   3 -17   5       30.80       16.80      4.51 o
   4 -17   5      205.81      254.35     13.67 o
  -4 -16   5      134.54      108.69     45.97 o
  -3 -16   5      226.08      305.69     25.13 o
  -2 -16   5        7.04       -5.81      3.87 o
  -1 -16   5       10.70       -1.50     11.41 o
   0 -16   5      299.40      301.22     23.08 o
   1 -16   5      601.34      718.44     48.97 o
   2 -16   5        0.44        4.13      5.70 o
   3 -16   5        9.54       11.32      3.32 o
   4 -16   5      104.55      113.61      6.88 o
   5 -16   5       35.00       38.81      5.54 o
  -5 -15   5        7.00       -4.77      7.16 o
  -4 -15   5       47.75       40.51      5.93 o
  -3 -15   5        0.82        0.36     11.93 o
  -2 -15   5        4.59       10.95      4.71 o
  -1 -15   5      206.21      228.53     14.85 o
   0 -15   5       33.82       34.89      3.85 o
   1 -15   5       33.85       20.94      3.56 o
   2 -15   5      191.80      168.44      6.09 o
   3 -15   5      143.64      162.25      5.42 o
   4 -15   5      169.52      215.54      9.71 o
   5 -15   5       49.11       52.42     15.08 o
   6 -15   5      108.73      101.00     13.17 o
  -5 -14   5      147.29      182.91      9.47 o
  -4 -14   5       75.39       72.73     28.43 o
  -3 -14   5       33.20       41.37      5.28 o
  -2 -14   5       18.90       31.48      5.06 o
  -1 -14   5      299.85      304.38     10.51 o
   0 -14   5        8.12        7.41      3.53 o
   1 -14   5      187.84      183.75     15.20 o
   2 -14   5      134.29      136.71      5.56 o
   3 -14   5      104.40      101.88     10.60 o
   4 -14   5      165.73      162.47      7.88 o
   5 -14   5      170.21      181.35     18.93 o
   6 -14   5       68.28       62.35      5.45 o
  -6 -13   5       53.09       49.21     14.01 o
  -5 -13   5       30.19       18.70      4.99 o
  -4 -13   5       10.18        3.77      4.03 o
  -3 -13   5      249.61      250.18     26.25 o
  -2 -13   5      951.76     1003.25     40.17 o
  -1 -13   5      372.43      312.77     32.29 o
   0 -13   5      123.07      104.07      7.71 o
   1 -13   5       58.62       75.07      5.56 o
   2 -13   5       26.87       32.11      3.58 o
   3 -13   5      593.35      619.62     17.83 o
   4 -13   5       42.48       29.77      7.59 o
   5 -13   5       39.55       34.56      8.45 o
   6 -13   5      186.67      203.88      8.80 o
   7 -13   5      250.67      277.86     10.85 o
  -6 -12   5      464.72      537.51     37.09 o
  -5 -12   5       35.78       40.72      6.68 o
  -4 -12   5        5.74       24.43     14.06 o
  -3 -12   5      180.76      194.53     14.89 o
  -2 -12   5     1354.76     1379.31     31.55 o
  -1 -12   5      149.14      114.63      5.42 o
   0 -12   5      524.58      487.78     18.47 o
   1 -12   5      178.13      188.41      6.04 o
   2 -12   5      121.15      139.41     21.29 o
   3 -12   5      138.62      132.11     11.03 o
   4 -12   5      236.07      251.86      6.21 o
   5 -12   5       78.60       62.46      4.38 o
   6 -12   5        5.70       10.90      9.07 o
   7 -12   5      258.19      252.33     10.17 o
  -7 -11   5        0.45       -1.02      6.64 o
  -6 -11   5        9.46       15.27      6.68 o
  -5 -11   5      207.73      234.85     28.59 o
  -4 -11   5        3.36       -0.62      7.85 o
  -3 -11   5       72.21       84.49     23.41 o
  -2 -11   5      470.09      504.54     11.71 o
  -1 -11   5     3657.21     3726.88     54.56 o
   0 -11   5      976.47      954.72     42.15 o
   1 -11   5       29.96       36.28      5.16 o
   2 -11   5     1723.19     1653.42     23.96 o
   3 -11   5     1063.71     1015.57     14.68 o
   4 -11   5      346.15      330.41      6.02 o
   5 -11   5      151.78      156.38      8.21 o
   6 -11   5       22.87       39.96     20.50 o
   7 -11   5       17.27       38.12      9.28 o
  -7 -10   5       53.08       60.48     10.55 o
  -6 -10   5      457.24      472.94     22.53 o
  -5 -10   5        0.04       -2.25      3.65 o
  -4 -10   5       15.13       14.99      4.32 o
  -3 -10   5       25.98       21.20     10.98 o
  -2 -10   5        0.63        6.70      2.60 o
  -1 -10   5       13.86       19.03      5.56 o
   0 -10   5     1065.35     1019.34     15.42 o
   1 -10   5      129.98      118.63      4.11 o
   2 -10   5      560.30      577.37     13.10 o
   3 -10   5        0.33       -2.01      1.77 o
   4 -10   5     1891.58     1841.85     41.39 o
   5 -10   5     1236.09     1244.06     23.68 o
   6 -10   5       59.55       58.44      5.50 o
   7 -10   5        0.05        1.34      6.92 o
   8 -10   5       14.80        7.96      7.85 o
  -8  -9   5       25.21       23.61      6.97 o
  -7  -9   5        2.04       11.53      9.09 o
  -6  -9   5        1.26       -0.63     13.37 o
  -5  -9   5       79.36       85.17     10.57 o
  -4  -9   5      437.13      441.21     37.28 o
  -3  -9   5     1574.75     1529.25     35.28 o
  -2  -9   5      870.39      925.38     58.47 o
  -1  -9   5      122.48      112.29      3.42 o
   0  -9   5      564.83      553.95      9.79 o
   1  -9   5      338.91      317.21      5.60 o
   2  -9   5       33.16       28.72      1.86 o
   3  -9   5      121.57      110.93      5.23 o
   4  -9   5     1300.40     1324.66     19.03 o
   5  -9   5     1183.36     1249.16     25.44 o
   6  -9   5       70.61       92.17      9.90 o
   7  -9   5      330.45      370.37     37.02 o
   8  -9   5        4.18       18.08      5.01 o
  -8  -8   5       14.26        5.68     10.69 o
  -7  -8   5       27.42       55.39     16.28 o
  -6  -8   5        0.06       22.63     18.14 o
  -5  -8   5     1082.82     1021.64     22.22 o
  -4  -8   5        3.35        0.00      4.77 o
  -3  -8   5      533.00      558.33     13.40 o
  -2  -8   5     1333.69     1311.26     61.74 o
  -1  -8   5      381.25      417.35      5.98 o
   0  -8   5       80.00      102.20      3.08 o
   1  -8   5     2142.73     2190.14     24.59 o
   2  -8   5        0.22        0.61      1.15 o
   3  -8   5       12.92       14.57      4.56 o
   4  -8   5      645.27      618.13     11.91 o
   5  -8   5      716.87      810.07     50.67 o
   6  -8   5       11.06       21.35      9.83 o
   7  -8   5       11.40       17.08      3.37 o
   8  -8   5      684.09      762.04     22.95 o
  -8  -7   5      285.04      228.72     28.40 o
  -7  -7   5      548.40      557.99     19.00 o
  -6  -7   5      200.53      157.32     24.51 o
  -5  -7   5       20.76       18.04      4.05 o
  -4  -7   5     1755.05     1928.48     42.20 o
  -3  -7   5       66.10       49.56      2.43 o
  -2  -7   5       96.06       91.93      2.49 o
  -1  -7   5     2737.83     2768.41     28.14 o
   0  -7   5      527.02      414.19     18.26 o
   1  -7   5     1089.62     1068.29     11.99 o
   2  -7   5       24.72       22.76      1.49 o
   3  -7   5      513.14      470.01     10.91 o
   4  -7   5      127.24      127.16      3.79 o
   5  -7   5      129.96      150.51      5.42 o
   6  -7   5       37.08       54.88      4.87 o
   7  -7   5      104.62      120.66     13.41 o
   8  -7   5       48.94       46.78      6.25 o
  -8  -6   5      216.95      222.55     10.61 o
  -7  -6   5        6.80        1.43      2.91 o
  -6  -6   5       12.86       -1.16      4.23 o
  -5  -6   5        3.88        2.73      3.83 o
  -4  -6   5      222.25      223.57      8.69 o
  -3  -6   5     3552.99     3500.43     47.76 o
  -2  -6   5      202.45      207.31      3.71 o
  -1  -6   5      118.07      166.51      5.11 o
   0  -6   5      207.06      228.66      8.59 o
   1  -6   5     4849.90     4915.46     47.66 o
   2  -6   5      293.16      279.89      7.33 o
   3  -6   5      154.43      166.73      3.38 o
   4  -6   5     4038.24     3924.22     71.29 o
   5  -6   5      125.10       99.06      5.01 o
   6  -6   5        7.67        5.30      3.58 o
   7  -6   5      116.47      117.42      7.59 o
   8  -6   5        1.75        2.09      3.19 o
  -9  -5   5       10.27       15.45     13.17 o
  -8  -5   5      591.24      640.64     17.16 o
  -7  -5   5      117.44      128.46     15.63 o
  -6  -5   5       20.58       33.73      5.68 o
  -5  -5   5      757.63      797.69     38.04 o
  -4  -5   5      159.07      169.90     18.23 o
  -3  -5   5     1308.75     1341.96     15.74 o
  -2  -5   5     2509.91     2670.53     42.86 o
  -1  -5   5       78.25       61.03      6.25 o
   0  -5   5       20.38       27.11      1.36 o
   1  -5   5       22.39       18.57      1.22 o
   2  -5   5     1420.26     1469.16     16.78 o
   3  -5   5      567.07      583.14      7.40 o
   4  -5   5      393.23      387.21     12.91 o
   5  -5   5     1327.78     1382.73     39.93 o
   6  -5   5       19.75       20.30      5.92 o
   7  -5   5        1.37       13.95     10.79 o
   8  -5   5       30.01       36.21     14.77 o
   9  -5   5      128.55      143.34     16.75 o
  -9  -4   5      114.33      158.38     22.01 o
  -8  -4   5       14.12       13.42      4.58 o
  -7  -4   5        7.88        4.77      4.30 o
  -6  -4   5        8.69        3.31      5.01 o
  -5  -4   5      222.82      239.30     37.57 o
  -4  -4   5      585.87      625.45      9.95 o
  -3  -4   5       12.32        2.42      3.37 o
  -2  -4   5      223.55      239.48      4.04 o
  -1  -4   5       12.86       17.43      1.14 o
   0  -4   5     3697.77     3640.00     36.02 o
   1  -4   5       89.51      100.59      3.27 o
   2  -4   5     1691.33     1755.97     16.24 o
   3  -4   5     1691.21     1762.72     17.99 o
   4  -4   5     1344.61     1422.32     16.19 o
   5  -4   5     1037.04     1042.92     15.44 o
   6  -4   5      103.99       89.30     11.60 o
   7  -4   5       76.57       70.36      9.88 o
   8  -4   5       10.26        5.19      9.52 o
   9  -4   5        2.96       13.32      7.64 o
  -9  -3   5        7.50       10.39      6.18 o
  -8  -3   5        2.78       17.61      4.77 o
  -7  -3   5       94.67      101.10      9.33 o
  -6  -3   5      503.10      488.21     22.53 o
  -5  -3   5      627.50      553.01     25.20 o
  -4  -3   5       86.07       59.62      2.87 o
  -3  -3   5     1770.97     1760.55     35.78 o
  -2  -3   5      948.62     1055.35     12.53 o
  -1  -3   5      506.73      523.82     14.49 o
   0  -3   5     3296.66     3155.21     27.78 o
   1  -3   5     1645.79     1709.93     45.30 o
   2  -3   5       60.51       84.10      2.13 o
   3  -3   5     1538.28     1573.38     17.74 o
   4  -3   5       91.14       87.62      2.43 o
   5  -3   5        0.09       -0.26      3.34 o
   6  -3   5      980.80     1011.30     15.01 o
   7  -3   5      187.66      173.83     28.76 o
   8  -3   5       15.29       14.03      3.62 o
   9  -3   5       13.57       15.80      5.20 o
  -9  -2   5        5.08       14.48      6.87 o
  -8  -2   5       47.80       23.66      5.14 o
  -7  -2   5       88.18       77.40      4.48 o
  -6  -2   5      374.96      347.30      8.21 o
  -5  -2   5      359.09      342.79      6.56 o
  -4  -2   5      260.78      241.49      7.42 o
  -3  -2   5     1798.81     1757.96     34.89 o
  -2  -2   5      810.31      749.42      9.30 o
  -1  -2   5     2758.90     2634.32     24.55 o
   0  -2   5     1044.51     1028.45     15.49 o
   1  -2   5     4569.43     4507.06     40.86 o
   2  -2   5      252.31      297.41      3.97 o
   3  -2   5       10.12       11.71      5.27 o
   4  -2   5       13.34       19.54      2.36 o
   5  -2   5      206.28      180.50      4.42 o
   6  -2   5        0.13        4.15      5.23 o
   7  -2   5      789.75      806.81     41.34 o
   8  -2   5       49.58       39.24     18.62 o
   9  -2   5      131.13      108.59      9.55 o
  -9  -1   5      254.86      239.31     14.01 o
  -8  -1   5      186.71      202.48      9.20 o
  -7  -1   5       53.54       49.32      2.91 o
  -6  -1   5      177.63      164.46      9.62 o
  -5  -1   5      517.03      509.00     11.36 o
  -4  -1   5      107.43       98.73      5.75 o
  -3  -1   5      852.18      844.90     26.18 o
  -2  -1   5      430.66      413.94      8.00 o
  -1  -1   5     4296.44     4691.59     42.42 o
   0  -1   5      118.40       86.62      1.66 o
   1  -1   5       93.43       73.83      3.96 o
   2  -1   5     6273.40     6313.88     64.25 o
   3  -1   5     1613.40     1581.13     16.56 o
   4  -1   5      215.49      187.30     10.14 o
   5  -1   5       69.83       84.29      3.85 o
   6  -1   5      480.46      538.71     11.71 o
   7  -1   5       66.41       72.22      8.16 o
   8  -1   5        2.97        9.93      9.26 o
  -9   0   5      213.85      230.64     13.03 o
  -8   0   5      277.90      286.45     14.75 o
  -7   0   5      249.54      194.96     15.56 o
  -6   0   5      785.88      761.84     13.14 o
  -5   0   5     1650.61     1600.49     24.57 o
  -4   0   5      733.19      730.05      9.81 o
  -3   0   5      287.09      248.96      4.12 o
  -2   0   5       56.94       53.95      3.84 o
  -1   0   5       61.29       83.79      1.54 o
   0   0   5      797.15      852.10     11.43 o
   1   0   5      273.51      282.15     10.02 o
   2   0   5        6.48        5.60      1.41 o
   3   0   5     1516.59     1489.42     15.37 o
   4   0   5        0.13        1.59      4.27 o
   5   0   5      524.82      536.54      8.04 o
   6   0   5        3.17        8.16      5.01 o
   7   0   5       78.24       87.10      4.76 o
   8   0   5        8.57        7.76      7.85 o
  -9   1   5        0.84       -5.76      3.84 o
  -8   1   5        0.25        5.56      4.51 o
  -7   1   5       45.20       45.36     14.27 o
  -6   1   5       91.75       82.13     11.43 o
  -5   1   5       58.24       52.78      2.97 o
  -4   1   5       28.41       34.94      6.87 o
  -3   1   5       20.65       13.33      1.43 o
  -2   1   5       81.71       64.47      2.29 o
  -1   1   5       49.70       38.87      1.48 o
   0   1   5        0.12        4.02      2.65 o
   1   1   5       81.26       98.35      1.67 o
   2   1   5      365.49      355.32      3.95 o
   3   1   5      109.83       91.01      2.70 o
   4   1   5       11.45        9.85      1.96 o
   5   1   5      813.77      784.52     24.65 o
   6   1   5        1.03       -0.04      6.44 o
   7   1   5      228.09      236.37     21.27 o
   8   1   5        0.41       -3.77      3.29 o
  -9   2   5      135.05      172.07     16.09 o
  -8   2   5       30.39       24.75      3.49 o
  -7   2   5      205.02      240.77      8.51 o
  -6   2   5      733.33      729.83     13.28 o
  -5   2   5        4.54        5.08      2.12 o
  -4   2   5        7.31        7.19      1.43 o
  -3   2   5      150.95      144.79      2.90 o
  -2   2   5     2033.44     1941.53     24.08 o
  -1   2   5      177.40      178.48      2.90 o
   0   2   5      323.75      333.59      3.95 o
   1   2   5      207.98      229.65      3.17 o
   2   2   5      126.99      135.54      2.31 o
   3   2   5      183.24      211.61      3.36 o
   4   2   5      470.59      458.92      9.38 o
   5   2   5      184.95      186.98      6.59 o
   6   2   5       99.61       91.34      4.27 o
   7   2   5        9.65        4.01      3.34 o
   8   2   5      270.19      290.41     11.17 o
  -9   3   5       76.13       59.92      8.31 o
  -8   3   5       19.25        8.98      3.92 o
  -7   3   5       73.90        7.11      5.73 o
  -6   3   5      634.83      654.68     55.54 o
  -5   3   5     1546.40     1534.42     25.06 o
  -4   3   5       67.41       54.43      1.84 o
  -3   3   5     2014.16     1934.28     23.09 o
  -2   3   5     2472.07     2525.93     35.16 o
  -1   3   5      132.68      168.75      4.25 o
   0   3   5      391.66      480.65      5.73 o
   1   3   5     4145.03     4044.92     37.35 o
   2   3   5      593.41      553.66      6.14 o
   3   3   5      275.34      283.77      4.22 o
   4   3   5     1630.40     1647.63     38.31 o
   5   3   5      587.86      557.87     17.66 o
   6   3   5       28.45       13.00      1.89 o
   7   3   5       15.34       19.15     14.56 o
   8   3   5      104.90      128.59      8.93 o
  -9   4   5      234.12      232.75     31.60 o
  -8   4   5      767.89      771.86     19.55 o
  -7   4   5       20.01       33.88     17.21 o
  -6   4   5       22.99       27.35      5.04 o
  -5   4   5      159.27      140.56      9.79 o
  -4   4   5      800.55      762.44     10.94 o
  -3   4   5     1433.84     1492.07     19.09 o
  -2   4   5       64.01       51.30      3.58 o
  -1   4   5       56.57       77.57      1.93 o
   0   4   5      310.12      292.47     12.36 o
   1   4   5       78.06       66.61      1.88 o
   2   4   5     1036.52      931.73     27.92 o
   3   4   5       63.27       57.18      7.49 o
   4   4   5      363.70      353.13      6.54 o
   5   4   5      223.02      200.84      8.45 o
   6   4   5       85.27       65.15      8.02 o
   7   4   5       12.14       -0.65      3.58 o
   8   4   5       13.49       -4.94      3.29 o
  -9   5   5       28.99       52.86     10.21 o
  -8   5   5      140.18      120.77      7.69 o
  -7   5   5      517.02      536.17     60.79 o
  -6   5   5      174.27      161.07     12.46 o
  -5   5   5        5.16       -0.94      2.86 o
  -4   5   5      105.78       93.55      4.87 o
  -3   5   5      955.14      887.61     13.71 o
  -2   5   5       14.64       13.66      1.67 o
  -1   5   5        9.57        5.22      1.17 o
   0   5   5     1281.28     1285.54     31.34 o
   1   5   5      185.75      194.92      3.02 o
   2   5   5        6.05        5.90      1.59 o
   3   5   5      196.22      158.95      8.35 o
   4   5   5      186.39      161.15     14.68 o
   5   5   5        3.22        2.86      3.10 o
   6   5   5       96.58       75.15      4.95 o
   7   5   5        5.33       33.34     12.70 o
  -8   6   5       19.06       26.11      4.83 o
  -7   6   5        2.07       -3.39      3.41 o
  -6   6   5        5.99        8.11      5.25 o
  -5   6   5      880.97      855.34     15.83 o
  -4   6   5      103.57       95.42      4.23 o
  -3   6   5      427.72      420.61      7.52 o
  -2   6   5     1440.38     1443.65     18.70 o
  -1   6   5       17.95       18.74      1.50 o
   0   6   5      390.47      374.65     29.02 o
   1   6   5      294.93      284.41      4.90 o
   2   6   5      194.13      222.10      9.33 o
   3   6   5      181.51      128.58     14.42 o
   4   6   5      100.77      118.58      6.18 o
   5   6   5        6.50        0.00      6.63 o
   6   6   5        0.03       -0.04      4.03 o
   7   6   5       34.26       50.12      6.83 o
  -8   7   5        0.06       -0.22      6.88 o
  -7   7   5       64.71       46.46      7.89 o
  -6   7   5      155.25      153.99      8.11 o
  -5   7   5       45.59       44.38      3.25 o
  -4   7   5       33.85       36.07      6.01 o
  -3   7   5     1737.53     1656.88     23.49 o
  -2   7   5     2389.00     2335.43     75.71 o
  -1   7   5       61.67       51.60      5.27 o
   0   7   5      296.23      304.99      6.20 o
   1   7   5       55.16       54.95      4.84 o
   2   7   5      320.96      327.42     17.14 o
   3   7   5        1.00        8.42      2.85 o
   4   7   5      116.66      104.52     16.16 o
   5   7   5      239.73      250.78     10.33 o
   6   7   5      107.81      106.72     13.15 o
   7   7   5        7.13        5.97     10.74 o
  -8   8   5        3.13        7.40     12.41 o
  -7   8   5      182.82      191.29     31.27 o
  -6   8   5      104.70      110.88      7.35 o
  -5   8   5      845.56      851.83     19.14 o
  -4   8   5        2.16       15.68      9.83 o
  -3   8   5      243.64      250.69      6.38 o
  -2   8   5      184.30      192.51      5.13 o
  -1   8   5     1419.41     1311.66     18.92 o
   0   8   5      339.89      337.87      7.61 o
   1   8   5       18.68       16.18      6.16 o
   2   8   5     1151.84     1177.75     64.99 o
   3   8   5     1489.86     1448.39     92.72 o
   4   8   5      125.30      115.08     22.96 o
   5   8   5        0.00        5.28      3.19 o
   6   8   5      108.56      107.07     20.48 o
  -8   9   5        4.60        8.07      8.07 o
  -7   9   5       66.66       61.53      5.82 o
  -6   9   5      196.39      221.65     40.38 o
  -5   9   5      166.02      178.19      8.74 o
  -4   9   5      299.65      296.28      7.62 o
  -3   9   5      895.43      933.33     72.60 o
  -2   9   5       43.04       38.71      4.32 o
  -1   9   5      150.36      158.67     21.19 o
   0   9   5        1.07        3.28      2.39 o
   1   9   5      139.47      120.77      6.73 o
   2   9   5      274.75      316.12      8.95 o
   3   9   5     1179.35     1247.50     22.62 o
   4   9   5       50.38       45.56      8.38 o
   5   9   5       12.44        8.06     12.91 o
   6   9   5        0.16        0.48      4.82 o
  -7  10   5        3.62       16.38     12.22 o
  -6  10   5      108.99       84.45      6.51 o
  -5  10   5      481.63      538.55     14.52 o
  -4  10   5      189.54      242.58     24.87 o
  -3  10   5       87.96       95.72     12.34 o
  -2  10   5       41.66       28.04      2.76 o
  -1  10   5     1035.18     1028.08     20.35 o
   0  10   5       51.74       49.18      4.37 o
   1  10   5        3.33       -8.96      5.98 o
   2  10   5       47.54       38.14      4.10 o
   3  10   5      107.36      129.47      6.10 o
   4  10   5      359.44      400.01     20.48 o
   5  10   5        9.86       27.35     10.00 o
  -7  11   5        0.10        0.23      3.55 o
  -6  11   5       15.99       23.80     11.96 o
  -5  11   5        1.59       12.36      5.68 o
  -4  11   5      122.61      132.94     11.79 o
  -3  11   5      197.82      171.71     24.06 o
  -2  11   5      157.15      177.21     24.82 o
  -1  11   5       38.84       52.25     14.75 o
   0  11   5       24.87       25.90      4.77 o
   1  11   5        1.27        9.33      5.47 o
   2  11   5       65.86       74.68     24.39 o
   3  11   5      698.58      727.65     57.16 o
   4  11   5       29.96       22.11      3.80 o
   5  11   5       80.41       85.04      7.93 o
  -6  12   5       52.01       42.55      6.40 o
  -5  12   5       23.74       18.38      9.09 o
  -4  12   5       69.42       94.93      7.20 o
  -3  12   5       19.92       18.11      4.91 o
  -2  12   5       27.93       39.69      4.56 o
  -1  12   5      446.39      519.94     50.00 o
   0  12   5       77.59       97.70     14.22 o
   1  12   5       14.04       25.00     13.10 o
   2  12   5       82.47       81.51      5.68 o
   3  12   5       24.87       35.53      9.07 o
   4  12   5       21.12        5.28     12.12 o
  -5  13   5       26.51       23.32      8.57 o
  -4  13   5       72.10       82.29      6.38 o
  -3  13   5       54.92       88.94      7.14 o
  -2  13   5       76.66       78.04     26.44 o
  -1  13   5       34.14       39.12     17.35 o
   0  13   5      190.34      138.85      9.70 o
   1  13   5      276.10      290.41     14.13 o
   2  13   5       62.12       61.57      6.61 o
   3  13   5        6.29        8.77      5.94 o
  -4  14   5      106.69       95.50      6.83 o
  -3  14   5       75.07       95.18     30.14 o
  -2  14   5       11.35        2.51      3.78 o
  -1  14   5      138.82      130.05     35.13 o
   0  14   5       40.04       40.77      6.40 o
   1  14   5        5.35        6.85      3.32 o
   2  14   5      110.34      122.36     26.09 o
  -1  15   5        2.91        1.91      5.73 o
  -1 -18   6      295.21      244.01     22.53 o
   0 -18   6       60.21       72.82     24.61 o
   1 -18   6        7.10        9.47      4.51 o
   2 -18   6       11.44        0.00      4.77 o
  -3 -17   6        4.16      -11.46     11.41 o
  -2 -17   6        3.04        4.50      8.85 o
  -1 -17   6        4.02       31.50     24.65 o
   0 -17   6       50.93       44.41      5.03 o
   1 -17   6       54.84       38.07      4.19 o
   2 -17   6        0.06        0.97      5.94 o
   3 -17   6        0.13        7.29      3.58 o
   4 -17   6       26.43        7.66      9.52 o
  -4 -16   6       74.19       72.33      6.92 o
  -3 -16   6       14.85       18.10     21.46 o
  -2 -16   6        1.49        0.50      6.44 o
  -1 -16   6       37.46        7.92      4.03 o
   0 -16   6       70.53       74.75      5.30 o
   1 -16   6        0.89       19.86     24.11 o
   2 -16   6       13.33       11.30      5.99 o
   3 -16   6      456.81      456.19     41.74 o
   4 -16   6      102.05      113.36     16.66 o
   5 -16   6        7.48        3.25      3.29 o
  -5 -15   6      112.79       78.71      9.69 o
  -4 -15   6        2.84        0.29      4.03 o
  -3 -15   6       27.93       47.31     15.80 o
  -2 -15   6       87.13      101.34      6.44 o
  -1 -15   6      264.71      261.09     22.96 o
   0 -15   6        7.54       19.69      9.62 o
   1 -15   6       61.56       53.89      4.37 o
   2 -15   6        0.14       -0.13      2.84 o
   3 -15   6        0.08        0.35      3.29 o
   4 -15   6      276.85      262.82     16.28 o
   5 -15   6      222.68      237.82     17.59 o
  -5 -14   6       96.85      124.16      9.18 o
  -4 -14   6      222.45      218.09     22.55 o
  -3 -14   6       99.77       92.34     46.02 o
  -2 -14   6       15.71       12.85     13.82 o
  -1 -14   6      641.25      627.92     13.58 o
   0 -14   6      364.83      359.88      9.51 o
   1 -14   6      627.78      646.31     50.76 o
   2 -14   6       52.91       35.30      6.75 o
   3 -14   6       32.13       40.26      3.31 o
   4 -14   6        1.21       -1.32      3.00 o
   5 -14   6      203.04      223.17     38.02 o
   6 -14   6       69.53       66.87      5.47 o
  -6 -13   6        1.09       -2.90      5.99 o
  -5 -13   6        6.46       -7.61      5.07 o
  -4 -13   6       11.59       41.12     10.29 o
  -3 -13   6      817.46      782.66     73.08 o
  -2 -13   6       87.15      107.75      5.95 o
  -1 -13   6       41.08       48.63      3.37 o
   0 -13   6      849.78      800.08     78.78 o
   1 -13   6      915.48      881.66     34.61 o
   2 -13   6       63.34       58.83      5.08 o
   3 -13   6        1.25        0.92      3.10 o
   4 -13   6      264.53      266.90      7.45 o
   5 -13   6      451.67      430.30     51.27 o
   6 -13   6      171.22      156.13     21.60 o
   7 -13   6       55.29       59.80     10.05 o
  -6 -12   6       14.88       20.47     20.02 o
  -5 -12   6        9.46       30.46     16.04 o
  -4 -12   6       44.72       27.54      6.21 o
  -3 -12   6        0.57        9.37     13.63 o
  -2 -12   6      268.14      242.12     28.31 o
  -1 -12   6       32.87       13.18      4.34 o
   0 -12   6      290.08      308.09     11.07 o
   1 -12   6        1.58       -1.91      2.71 o
   2 -12   6      363.01      310.36     20.00 o
   3 -12   6       36.70       37.57      2.72 o
   4 -12   6      128.98      143.72      8.50 o
   5 -12   6       30.46       15.99     12.22 o
   6 -12   6       26.61        1.87      4.38 o
   7 -12   6      135.15      120.05      7.88 o
  -7 -11   6       42.19       28.87      6.55 o
  -6 -11   6        0.64        1.76      4.27 o
  -5 -11   6       49.08       50.14     17.88 o
  -4 -11   6      345.12      387.50     12.04 o
  -3 -11   6      145.93      145.22     16.64 o
  -2 -11   6      727.30      681.72     21.31 o
  -1 -11   6       80.63       76.12      2.94 o
   0 -11   6       54.64       40.84      3.10 o
   1 -11   6      779.52      754.16     13.52 o
   2 -11   6        5.96        2.63      2.15 o
   3 -11   6      294.45      320.23      9.40 o
   4 -11   6      821.85      830.81     26.95 o
   5 -11   6      276.42      294.94      8.83 o
   6 -11   6       61.56       62.96     20.02 o
   7 -11   6      303.12      338.02     22.75 o
  -7 -10   6      387.43      365.11     15.60 o
  -6 -10   6      314.70      355.44     45.92 o
  -5 -10   6       21.49       37.40     20.07 o
  -4 -10   6      198.03      204.69      5.29 o
  -3 -10   6        4.81       -0.89      2.49 o
  -2 -10   6     2299.13     2292.56     84.54 o
  -1 -10   6       68.87       64.92      2.60 o
   0 -10   6        8.67        9.61      2.63 o
   1 -10   6       43.02       40.28      3.34 o
   2 -10   6     1837.11     1871.53     22.61 o
   3 -10   6       28.90       29.79      2.17 o
   4 -10   6     1945.18     1935.36     25.40 o
   5 -10   6      157.49      165.54     15.49 o
   6 -10   6      311.13      336.53     52.67 o
   7 -10   6      158.90      154.15      7.80 o
   8 -10   6      189.08      197.85     17.90 o
  -8  -9   6        7.97       19.89      9.50 o
  -7  -9   6        1.92       -6.61      4.41 o
  -6  -9   6       96.88      100.50      9.05 o
  -5  -9   6       70.80       75.08      6.21 o
  -4  -9   6       21.29       14.83      1.82 o
  -3  -9   6      135.71      138.38      5.61 o
  -2  -9   6     3734.86     3547.09     90.72 o
  -1  -9   6      398.73      352.64      6.38 o
   0  -9   6       43.24       39.18      5.66 o
   1  -9   6      743.22      696.84     17.83 o
   2  -9   6        0.37        4.33      1.91 o
   3  -9   6      104.16       99.70      6.06 o
   4  -9   6      464.58      503.60      8.49 o
   5  -9   6      207.35      194.87      6.60 o
   6  -9   6       59.50       64.51     11.89 o
   7  -9   6      177.64      183.67     22.32 o
   8  -9   6       37.83       38.76      6.25 o
  -8  -8   6        0.27       -8.32      9.02 o
  -7  -8   6       30.98       29.67      9.83 o
  -6  -8   6      151.51      163.56     17.57 o
  -5  -8   6       79.65      100.41      7.61 o
  -4  -8   6        0.16        0.54      7.21 o
  -3  -8   6       28.98       36.11      5.90 o
  -2  -8   6      213.15      227.44      5.36 o
  -1  -8   6      833.73      851.07     10.33 o
   0  -8   6      206.67      157.51      3.29 o
   1  -8   6      205.30      227.93      3.65 o
   2  -8   6      881.41      875.34     18.76 o
   3  -8   6      201.78      179.47      4.33 o
   4  -8   6     1807.24     1788.38     37.88 o
   5  -8   6       84.64       87.64     22.24 o
   6  -8   6      223.28      215.42     18.33 o
   7  -8   6        0.42       -1.94      6.68 o
   8  -8   6       60.31       37.14      5.58 o
  -8  -7   6      183.01      187.81      9.59 o
  -7  -7   6       57.80       76.76     10.36 o
  -6  -7   6       63.71       66.86      5.06 o
  -5  -7   6       15.05        9.31     15.97 o
  -4  -7   6      181.47      164.18      5.94 o
  -3  -7   6     1446.01     1490.00     36.16 o
  -2  -7   6      156.86      163.62      3.73 o
  -1  -7   6      504.00      493.80      9.71 o
   0  -7   6      299.20      292.30      4.84 o
   1  -7   6      389.67      407.82      9.28 o
   2  -7   6        1.53        1.37      1.17 o
   3  -7   6      249.68      270.97      5.01 o
   4  -7   6       14.99       16.22      2.89 o
   5  -7   6      642.48      628.20     58.52 o
   6  -7   6        6.00        3.86      4.51 o
   7  -7   6       53.24       27.27      5.06 o
   8  -7   6       35.45       35.85      5.25 o
  -8  -6   6        0.01        9.89     16.66 o
  -7  -6   6       14.50        9.04      8.83 o
  -6  -6   6        7.04        0.21     19.55 o
  -5  -6   6      285.09      242.51     12.00 o
  -4  -6   6      240.62      257.76     14.37 o
  -3  -6   6      195.65      175.78     12.94 o
  -2  -6   6      627.62      587.51      8.02 o
  -1  -6   6       32.24       29.34      7.18 o
   0  -6   6       86.94       73.35      2.63 o
   1  -6   6     2088.68     2140.27     31.31 o
   2  -6   6        0.50        3.76      2.39 o
   3  -6   6      180.57      219.14      8.35 o
   4  -6   6       45.44       52.75      7.30 o
   5  -6   6      549.67      507.04     29.00 o
   6  -6   6      213.78      207.61      7.63 o
   7  -6   6      115.30      126.90      7.45 o
   8  -6   6      127.94      106.78      7.21 o
  -9  -5   6      130.97      104.63      8.99 o
  -8  -5   6       79.30      100.32     16.04 o
  -7  -5   6      236.99      214.55      8.96 o
  -6  -5   6      276.89      289.71     27.69 o
  -5  -5   6        2.81        2.04      3.57 o
  -4  -5   6     1096.07     1085.90     18.02 o
  -3  -5   6      210.63      217.15      4.56 o
  -2  -5   6      105.00       89.69      4.11 o
  -1  -5   6       83.69       66.89      2.15 o
   0  -5   6     1300.52     1225.68     12.84 o
   1  -5   6      708.55      734.60     29.67 o
   2  -5   6      563.16      581.09      6.57 o
   3  -5   6       73.53       53.71      1.61 o
   4  -5   6      178.01      165.92      4.15 o
   5  -5   6        0.03        5.84      1.67 o
   6  -5   6      132.94      131.06      4.99 o
   7  -5   6       25.29       64.87      8.62 o
   8  -5   6       79.62       90.74      7.49 o
  -9  -4   6      468.59      523.18     25.30 o
  -8  -4   6      331.03      293.67     13.17 o
  -7  -4   6       34.45       31.34      3.51 o
  -6  -4   6       40.46       41.62      7.33 o
  -5  -4   6       28.80       39.11     12.82 o
  -4  -4   6       55.59       65.11      3.30 o
  -3  -4   6     8184.27     8367.44     89.95 o
  -2  -4   6      152.24      138.27      6.16 o
  -1  -4   6      387.19      401.38      5.23 o
   0  -4   6     1863.09     2091.82     19.05 o
   1  -4   6      196.82      130.58      3.51 o
   2  -4   6        0.14       -0.40      0.94 o
   3  -4   6      156.06      135.43      6.66 o
   4  -4   6     1249.24     1133.45     15.20 o
   5  -4   6      677.85      626.90     27.92 o
   6  -4   6       20.63       27.34      2.57 o
   7  -4   6        9.89        0.47      5.01 o
   8  -4   6        4.65       12.84      5.78 o
  -9  -3   6      207.68      251.33     24.70 o
  -8  -3   6      342.60      384.72     13.03 o
  -7  -3   6      593.84      543.17     12.18 o
  -6  -3   6       15.86        8.44      7.88 o
  -5  -3   6      334.81      338.08      8.10 o
  -4  -3   6      458.39      408.88      6.83 o
  -3  -3   6      132.76      129.39      3.11 o
  -2  -3   6     2203.89     2180.77     22.95 o
  -1  -3   6        0.68       -1.15      0.79 o
   0  -3   6     5173.41     5367.03     88.33 o
   1  -3   6      286.04      265.48     14.32 o
   2  -3   6      449.42      359.57     12.51 o
   3  -3   6       47.23       55.08      1.49 o
   4  -3   6        1.88        0.95      1.37 o
   5  -3   6      640.58      637.80     12.04 o
   6  -3   6      966.64     1007.56     47.45 o
   7  -3   6       33.50       30.69      3.92 o
   8  -3   6       82.43       76.37      7.26 o
  -9  -2   6        0.01       -3.05      4.66 o
  -8  -2   6       11.39       12.27      7.40 o
  -7  -2   6      841.28      867.05     17.30 o
  -6  -2   6       80.40       73.43      2.60 o
  -5  -2   6       15.50       10.17      1.51 o
  -4  -2   6      303.79      246.66      8.31 o
  -3  -2   6     1427.63     1354.87     21.77 o
  -2  -2   6        0.03       -0.32      1.67 o
  -1  -2   6      120.93      111.96      1.95 o
   0  -2   6      705.81      664.44      7.14 o
   1  -2   6     1932.97     1943.30     51.22 o
   2  -2   6        6.20        3.77      2.39 o
   3  -2   6     1402.68     1442.67     15.26 o
   4  -2   6       78.81       75.77      2.84 o
   5  -2   6      476.41      429.49      8.70 o
   6  -2   6      383.24      434.68     47.90 o
   7  -2   6      241.07      242.75      8.03 o
   8  -2   6       43.80       44.96      5.30 o
  -9  -1   6       21.29        9.11      5.94 o
  -8  -1   6        0.11        2.56      6.63 o
  -7  -1   6      179.03      161.44      4.50 o
  -6  -1   6        4.24       11.18      2.60 o
  -5  -1   6        1.31        7.59      1.91 o
  -4  -1   6      130.69      145.99     23.29 o
  -3  -1   6      104.30      107.49      2.25 o
  -2  -1   6      349.76      418.43      4.70 o
  -1  -1   6      286.94      306.38      3.82 o
   0  -1   6     2612.14     2732.40     26.89 o
   1  -1   6     4519.26     4820.38    141.98 o
   2  -1   6      642.92      680.79      9.71 o
   3  -1   6      149.83      153.17     10.31 o
   4  -1   6       85.47       89.92      3.72 o
   5  -1   6        0.53        4.61      3.79 o
   6  -1   6       25.55       28.00      3.31 o
   7  -1   6       46.23       44.75      3.96 o
   8  -1   6       26.26       28.16      6.25 o
  -9   0   6        0.86        4.15      4.45 o
  -8   0   6        0.01       13.25      3.57 o
  -7   0   6       63.73       57.28      3.98 o
  -6   0   6     2009.47     1959.12     62.17 o
  -5   0   6       30.69       43.51      2.52 o
  -4   0   6     1139.89     1105.27     22.63 o
  -3   0   6       64.35       46.47      1.15 o
  -2   0   6     6629.78     6593.15     60.05 o
  -1   0   6     2064.79     2199.21     20.98 o
   0   0   6     3290.93     3459.45     36.54 o
   1   0   6     2869.26     2955.54     29.01 o
   2   0   6       13.53       11.05      2.17 o
   3   0   6      494.73      566.93      7.24 o
   4   0   6      328.96      330.30      5.41 o
   5   0   6      422.91      388.89     14.73 o
   6   0   6      195.78      189.18      7.10 o
   7   0   6      103.60      110.47     12.00 o
   8   0   6        1.30       -1.91      4.25 o
  -9   1   6      222.42      247.83     14.48 o
  -8   1   6      445.63      449.79     15.09 o
  -7   1   6      217.76      280.28     26.13 o
  -6   1   6        1.17        2.49      2.05 o
  -5   1   6      455.96      453.32     18.74 o
  -4   1   6      885.62      938.27     21.22 o
  -3   1   6      743.20      787.53      9.93 o
  -2   1   6      300.81      276.11      7.61 o
  -1   1   6     1032.24      937.01      9.88 o
   0   1   6     1713.65     1730.73     20.88 o
   1   1   6      245.05      270.98      5.39 o
   2   1   6     1128.56     1032.23     14.73 o
   3   1   6      977.62      946.16      9.94 o
   4   1   6      400.33      394.73     24.13 o
   5   1   6       62.23       57.50      6.75 o
   6   1   6      730.19      743.87     37.80 o
   7   1   6        4.16        0.19      2.20 o
   8   1   6        1.41        6.63      3.39 o
  -9   2   6      384.14      388.81     51.58 o
  -8   2   6      193.27      148.97     15.06 o
  -7   2   6      388.12      320.96      9.68 o
  -6   2   6     4031.10     4100.94     89.57 o
  -5   2   6      871.16      844.11     13.89 o
  -4   2   6      531.22      467.70      7.66 o
  -3   2   6      153.49      130.84      2.99 o
  -2   2   6      225.96      221.68      3.43 o
  -1   2   6       14.48       10.96      1.03 o
   0   2   6      158.76      137.02      2.32 o
   1   2   6       76.74       88.14      3.08 o
   2   2   6       29.89       38.28      4.27 o
   3   2   6      134.33      128.83      6.47 o
   4   2   6      460.18      475.81     12.43 o
   5   2   6      598.66      605.51      9.12 o
   6   2   6      157.26      126.89     11.89 o
   7   2   6      580.67      566.07     15.61 o
   8   2   6       10.13      -15.11     10.07 o
  -9   3   6       19.49       35.89      5.78 o
  -8   3   6       27.74       34.03     12.43 o
  -7   3   6       86.26       81.31      9.14 o
  -6   3   6       51.51       53.38      7.33 o
  -5   3   6      817.73      752.79     42.60 o
  -4   3   6      267.07      258.01      6.71 o
  -3   3   6     1624.43     1700.64     21.01 o
  -2   3   6     2203.45     2232.24     24.82 o
  -1   3   6      932.76      874.03     11.65 o
   0   3   6      900.78      934.12      9.89 o
   1   3   6        0.01        0.71      1.03 o
   2   3   6        0.40        0.71      1.03 o
   3   3   6      652.55      689.70     24.32 o
   4   3   6      112.23      140.40      6.92 o
   5   3   6      180.02      160.88      3.70 o
   6   3   6        0.13        1.67      2.02 o
   7   3   6       54.14       73.37      7.11 o
   8   3   6        1.86        3.77      4.25 o
  -9   4   6        3.81        7.15      4.91 o
  -8   4   6        0.74        8.67      3.75 o
  -7   4   6        7.04       21.37      4.34 o
  -6   4   6      155.85      125.64      7.92 o
  -5   4   6       24.28       33.51      6.16 o
  -4   4   6        0.42        1.97      1.20 o
  -3   4   6       61.39       76.22      2.82 o
  -2   4   6     2067.53     2107.05     26.93 o
  -1   4   6      131.06      139.20     10.19 o
   0   4   6      458.97      484.88      5.76 o
   1   4   6      297.24      268.82      4.29 o
   2   4   6       80.41       76.19      2.27 o
   3   4   6       42.25       35.14      1.70 o
   4   4   6       55.98       52.11      2.90 o
   5   4   6       28.42       24.45      3.89 o
   6   4   6      237.79      252.81     20.76 o
   7   4   6       73.20       69.64      6.21 o
  -9   5   6        0.00       -1.73      5.38 o
  -8   5   6       10.13       19.04     13.65 o
  -7   5   6       90.31       87.45      7.35 o
  -6   5   6      375.87      365.16     10.95 o
  -5   5   6      243.06      213.51     13.17 o
  -4   5   6     1294.45     1286.83     18.26 o
  -3   5   6     1563.89     1574.25     21.43 o
  -2   5   6     1700.97     1665.05     25.87 o
  -1   5   6     2068.58     2090.56     25.97 o
   0   5   6      445.36      453.11     12.51 o
   1   5   6      170.94      149.10      3.19 o
   2   5   6      126.08      124.14     21.81 o
   3   5   6     1297.04     1309.22     24.39 o
   4   5   6       99.88       98.09      4.61 o
   5   5   6        1.99        3.92      2.84 o
   6   5   6       54.03       49.96      6.71 o
   7   5   6       15.16       15.27      4.25 o
  -8   6   6      179.55      180.64     11.98 o
  -7   6   6        2.26       -6.19      7.85 o
  -6   6   6      193.03      204.29     36.13 o
  -5   6   6        0.54       -3.00      5.04 o
  -4   6   6      225.07      214.95     19.67 o
  -3   6   6      320.64      294.13      6.30 o
  -2   6   6      765.12      753.00     10.07 o
  -1   6   6      425.34      379.33      6.30 o
   0   6   6     1106.22     1060.33     29.24 o
   1   6   6       75.79       84.93      3.60 o
   2   6   6     1358.48     1377.84     64.66 o
   3   6   6      218.37      191.53     17.52 o
   4   6   6      266.15      302.79     26.09 o
   5   6   6      720.27      704.96     18.52 o
   6   6   6       80.30       61.01     11.72 o
   7   6   6      228.50      235.23     12.08 o
  -8   7   6      324.03      292.66     36.95 o
  -7   7   6      140.44      206.11     12.60 o
  -6   7   6       28.93       15.67      4.73 o
  -5   7   6        2.73        3.64      2.84 o
  -4   7   6      169.96      148.57     10.72 o
  -3   7   6      117.11      115.79      4.36 o
  -2   7   6       29.65       27.96      1.64 o
  -1   7   6      321.88      304.36     11.46 o
   0   7   6       10.71       10.70      2.63 o
   1   7   6        2.44        3.19      2.86 o
   2   7   6        0.04       -2.61      1.74 o
   3   7   6        5.06        8.68      2.42 o
   4   7   6      515.52      519.60     12.43 o
   5   7   6       30.76       24.61      9.33 o
   6   7   6      166.85      165.12     37.11 o
  -8   8   6       37.31       48.77     16.87 o
  -7   8   6      512.22      467.29     49.38 o
  -6   8   6       32.09       23.05     10.76 o
  -5   8   6      156.06      153.27      9.07 o
  -4   8   6      164.54      160.75     18.02 o
  -3   8   6      298.41      305.23      6.43 o
  -2   8   6     1256.73     1218.31     37.95 o
  -1   8   6      175.76      157.69      4.06 o
   0   8   6      442.69      376.46     37.47 o
   1   8   6        2.17        6.29      1.31 o
   2   8   6       14.56       10.03      2.20 o
   3   8   6      318.08      346.71      9.96 o
   4   8   6       85.01       87.80      5.08 o
   5   8   6      226.60      210.07      8.50 o
   6   8   6       10.74       15.84      5.50 o
  -7   9   6       17.90       16.21     22.43 o
  -6   9   6        5.76       11.06     19.14 o
  -5   9   6       41.24       34.75     10.05 o
  -4   9   6     1261.71     1317.73     72.70 o
  -3   9   6      322.74      325.04     18.00 o
  -2   9   6      131.31      115.06      6.21 o
  -1   9   6       41.38       47.16      3.70 o
   0   9   6       89.89       80.25      5.39 o
   1   9   6        4.23        6.41      2.63 o
   2   9   6      101.30       93.57      8.00 o
   3   9   6      247.98      269.77      9.38 o
   4   9   6      222.07      232.74     22.10 o
   5   9   6       36.16       53.36      5.75 o
  -7  10   6        0.85       -0.88      3.89 o
  -6  10   6       42.14       24.49      4.30 o
  -5  10   6      297.72      279.41     14.82 o
  -4  10   6       67.05       51.57      6.06 o
  -3  10   6      183.89      193.71     43.63 o
  -2  10   6      156.36      186.86      8.01 o
  -1  10   6        9.62       14.75      5.70 o
   0  10   6       48.59       69.69      5.41 o
   1  10   6       82.47       94.41     17.66 o
   2  10   6     1245.80     1296.77     25.31 o
   3  10   6       55.59       66.33     11.24 o
   4  10   6      270.32      257.70      9.74 o
   5  10   6       26.08       48.10      9.88 o
  -6  11   6      231.80      241.96     22.86 o
  -5  11   6       25.29       18.00      6.73 o
  -4  11   6        8.06       22.30      4.34 o
  -3  11   6      662.01      692.20     25.54 o
  -2  11   6        0.35       10.13      8.33 o
  -1  11   6      403.25      438.70     12.46 o
   0  11   6       14.79       27.35      8.11 o
   1  11   6        9.10        9.85     11.89 o
   2  11   6       48.86       50.28     11.98 o
   3  11   6       72.34       48.51     33.29 o
   4  11   6      317.70      329.01     12.53 o
  -5  12   6      517.72      584.82     48.54 o
  -4  12   6       18.05       21.00      4.31 o
  -3  12   6      269.87      289.17     35.32 o
  -2  12   6      163.86      145.87     15.37 o
  -1  12   6      197.82      193.54      8.64 o
   0  12   6       51.55       54.69     20.48 o
   1  12   6       66.96       53.45     12.67 o
   2  12   6        4.54       17.53     13.39 o
   3  12   6        3.09        4.92     11.22 o
  -4  13   6      132.81      126.18     16.92 o
  -3  13   6       50.50       68.45     28.85 o
  -2  13   6       16.12       10.64      4.05 o
  -1  13   6        0.65        9.68      9.52 o
   0  13   6      384.52      398.38     30.29 o
   1  13   6       21.03       18.40      9.62 o
   2  13   6        0.01        2.54     13.84 o
  -3  14   6       52.52       36.12      5.07 o
  -2  14   6        5.66       10.28     10.72 o
  -1  14   6      101.43      101.43      7.71 o
   0  14   6        0.09       -3.61      5.49 o
  -1 -18   7       45.09       53.56     11.50 o
   0 -18   7        1.17       13.86      5.90 o
   1 -18   7        7.38       15.64      4.99 o
   2 -18   7      218.42      246.78     24.01 o
  -3 -17   7       59.16      100.14     17.47 o
  -2 -17   7      159.45      121.06      8.52 o
  -1 -17   7        1.25        1.03      8.78 o
   0 -17   7      128.11      107.83      7.71 o
   1 -17   7       65.05       51.59     18.66 o
   2 -17   7       71.90       61.69     11.77 o
   3 -17   7        0.74       13.36      6.18 o
  -4 -16   7       32.49       50.56      7.31 o
  -3 -16   7       34.15       44.88      5.88 o
  -2 -16   7       77.26      110.34      7.57 o
  -1 -16   7     1036.04     1164.13     29.01 o
   0 -16   7      319.56      313.05      9.84 o
   1 -16   7      161.61      108.40      5.76 o
   2 -16   7       69.59       82.85      8.69 o
   3 -16   7      353.67      378.70     17.37 o
   4 -16   7       14.50       10.07      3.85 o
   5 -16   7        7.26       13.79     11.84 o
  -5 -15   7        5.58        8.59     10.98 o
  -4 -15   7      136.76       81.00     11.03 o
  -3 -15   7        1.88       -0.26      4.05 o
  -2 -15   7       39.62       55.46     19.12 o
  -1 -15   7       76.57       64.39      5.57 o
   0 -15   7      111.64      136.76     11.41 o
   1 -15   7       59.45       49.12     23.84 o
   2 -15   7        1.77        4.64      3.32 o
   3 -15   7       55.21       42.68      3.64 o
   4 -15   7      363.09      390.21     15.13 o
   5 -15   7       53.18       46.47      6.61 o
  -5 -14   7        2.30       18.70     17.35 o
  -4 -14   7        0.01       -4.47     11.91 o
  -3 -14   7      147.36      111.49     26.83 o
  -2 -14   7        3.79       10.99      7.59 o
  -1 -14   7       16.38        8.33      6.90 o
   0 -14   7       93.65      111.35      5.09 o
   1 -14   7       73.52       64.29     21.60 o
   2 -14   7       60.09       55.67      3.59 o
   3 -14   7       83.70       91.69      4.75 o
   4 -14   7      323.01      321.75     21.43 o
   5 -14   7       98.51      109.02     18.19 o
   6 -14   7      122.67      133.08      8.02 o
  -6 -13   7       30.72       50.22     18.19 o
  -5 -13   7      183.00      178.31     16.95 o
  -4 -13   7       47.29       58.89      6.22 o
  -3 -13   7      158.03      173.56      9.79 o
  -2 -13   7        0.00       -2.08      3.78 o
  -1 -13   7        4.69        9.72      8.81 o
   0 -13   7        0.01        2.81      2.74 o
   1 -13   7      476.34      417.66     10.64 o
   2 -13   7      414.08      372.89     24.11 o
   3 -13   7       40.34       28.26      3.67 o
   4 -13   7       61.85       62.38     12.58 o
   5 -13   7      777.25      843.35     21.62 o
   6 -13   7        2.14        3.54      6.42 o
  -6 -12   7       13.51       -2.38      8.33 o
  -5 -12   7       27.23       40.83      5.39 o
  -4 -12   7      209.81      213.31     39.91 o
  -3 -12   7       14.05       15.01      6.63 o
  -2 -12   7      101.07       95.93     20.07 o
  -1 -12   7      353.99      324.75      8.62 o
   0 -12   7      539.41      563.75     12.69 o
   1 -12   7       53.57       28.92     11.03 o
   2 -12   7      110.62       97.05     11.27 o
   3 -12   7        8.08        7.17      1.82 o
   4 -12   7      134.68      146.21     12.91 o
   5 -12   7       86.23       85.21     12.91 o
   6 -12   7      335.70      397.82     24.82 o
   7 -12   7       31.97       55.40     30.62 o
  -7 -11   7      167.61      209.73     11.06 o
  -6 -11   7       18.96       20.82      4.47 o
  -5 -11   7      128.14      115.56     15.51 o
  -4 -11   7       76.14       75.67      8.66 o
  -3 -11   7       57.85       45.57      3.10 o
  -2 -11   7      303.90      321.42     13.17 o
  -1 -11   7      159.32      149.58     11.81 o
   0 -11   7      963.86      941.91     17.36 o
   1 -11   7     1492.59     1466.24     85.73 o
   2 -11   7      139.58      112.60      3.11 o
   3 -11   7     2513.08     2471.48     66.59 o
   4 -11   7      428.43      436.99     23.10 o
   5 -11   7       72.10       93.94      7.37 o
   6 -11   7       20.62       26.62     10.02 o
   7 -11   7      148.33      119.62     18.21 o
  -7 -10   7      138.37      165.78     14.92 o
  -6 -10   7       35.11       41.03      5.19 o
  -5 -10   7        0.07        1.91      4.25 o
  -4 -10   7      804.41      803.79     15.63 o
  -3 -10   7      958.64      961.88     73.68 o
  -2 -10   7       34.76       39.04      9.31 o
  -1 -10   7      158.81      151.22      5.13 o
   0 -10   7      234.92      211.00      7.90 o
   1 -10   7       95.48       93.44      7.97 o
   2 -10   7     1759.51     1671.18     73.89 o
   3 -10   7       16.37       18.18      3.39 o
   4 -10   7      154.45      139.73      8.21 o
   5 -10   7      315.87      270.92     21.00 o
   6 -10   7       15.98       10.93      3.67 o
   7 -10   7        0.02       -0.85      3.42 o
  -8  -9   7       12.72       12.08     19.36 o
  -7  -9   7       12.41       24.99     17.64 o
  -6  -9   7       88.64       89.86      5.87 o
  -5  -9   7        0.66        6.27      3.32 o
  -4  -9   7      146.33      168.72     40.86 o
  -3  -9   7      182.00      165.74      6.68 o
  -2  -9   7       59.69       53.15      6.01 o
  -1  -9   7       20.81       23.27      5.51 o
   0  -9   7      746.60      655.58      9.50 o
   1  -9   7      273.47      271.10      5.18 o
   2  -9   7      424.48      423.20      6.48 o
   3  -9   7       15.60       15.80      1.50 o
   4  -9   7        5.31        2.01      1.77 o
   5  -9   7      853.98      940.88     17.70 o
   6  -9   7       63.85       58.36      4.25 o
   7  -9   7        7.03        8.89      9.12 o
   8  -9   7       72.42       52.60      7.30 o
  -8  -8   7       36.43       50.01      9.71 o
  -7  -8   7      179.59      183.47     10.04 o
  -6  -8   7        5.78       -3.79      6.63 o
  -5  -8   7      134.86      107.86     19.74 o
  -4  -8   7      700.27      712.89     45.28 o
  -3  -8   7       15.11       16.06      2.84 o
  -2  -8   7       21.44       17.04      2.30 o
  -1  -8   7       22.02       14.37      3.29 o
   0  -8   7      600.12      565.84     23.96 o
   1  -8   7       83.45       63.96      1.97 o
   2  -8   7        2.35       10.28      1.93 o
   3  -8   7      481.85      508.12     15.78 o
   4  -8   7        0.18        5.00     10.50 o
   5  -8   7       34.21       36.37      4.11 o
   6  -8   7      671.46      694.91     51.05 o
   7  -8   7      128.72      118.25      5.88 o
   8  -8   7        0.00        6.63      5.20 o
  -8  -7   7       32.16       40.73     23.82 o
  -7  -7   7       65.64       71.96      6.57 o
  -6  -7   7       16.05       33.92      6.44 o
  -5  -7   7      200.79      180.04      7.00 o
  -4  -7   7      100.38      110.37     21.69 o
  -3  -7   7      586.52      544.90     46.16 o
  -2  -7   7     1665.54     1621.11     78.00 o
  -1  -7   7      761.42      707.39     22.10 o
   0  -7   7        9.33        5.31      1.03 o
   1  -7   7      556.31      487.89      6.14 o
   2  -7   7      123.88      132.52      2.65 o
   3  -7   7        5.73        4.95      1.50 o
   4  -7   7      132.44      129.42      8.16 o
   5  -7   7       30.90       30.68      7.35 o
   6  -7   7      119.89      100.49      6.28 o
   7  -7   7      219.34      232.02     16.42 o
   8  -7   7      280.62      266.85     10.46 o
  -8  -6   7       38.38       48.36     13.13 o
  -7  -6   7       52.47       45.56      6.75 o
  -6  -6   7       29.16       47.35      6.30 o
  -5  -6   7      880.38      899.02     22.67 o
  -4  -6   7        0.27        2.31      4.27 o
  -3  -6   7      100.05      115.08      3.31 o
  -2  -6   7        2.86       10.02      1.13 o
  -1  -6   7     2452.27     2375.52     28.81 o
   0  -6   7      440.54      494.61      6.50 o
   1  -6   7      787.82      789.63     12.29 o
   2  -6   7     1828.61     1662.33     17.51 o
   3  -6   7     1483.48     1408.26     20.53 o
   4  -6   7      280.77      251.90     22.70 o
   5  -6   7       43.14       41.73      8.50 o
   6  -6   7      754.88      782.88     19.52 o
   7  -6   7        9.93       13.04     14.13 o
   8  -6   7       89.67       80.24      7.83 o
  -9  -5   7      229.35      218.76     16.13 o
  -8  -5   7      164.90      162.76     10.95 o
  -7  -5   7      274.11      283.91      9.93 o
  -6  -5   7      466.41      480.52     11.96 o
  -5  -5   7       18.21       14.20      3.58 o
  -4  -5   7      563.29      511.17     24.39 o
  -3  -5   7       29.82       21.57      2.91 o
  -2  -5   7       75.98       85.42      1.99 o
  -1  -5   7       39.29       54.10      2.74 o
   0  -5   7        1.53       -0.57      1.67 o
   1  -5   7      290.49      291.80      3.41 o
   2  -5   7        0.35        7.82      2.60 o
   3  -5   7     1520.71     1535.33     50.74 o
   4  -5   7     1068.79     1097.37     37.52 o
   5  -5   7      261.24      237.95     14.58 o
   6  -5   7      200.31      209.76      7.65 o
   7  -5   7      489.62      539.39     17.23 o
   8  -5   7       12.87        7.11      5.25 o
  -9  -4   7      110.05      110.29     38.00 o
  -8  -4   7       90.60       92.89     10.29 o
  -7  -4   7      499.92      458.08     14.46 o
  -6  -4   7       60.36       66.40      7.71 o
  -5  -4   7      486.56      515.95     15.35 o
  -4  -4   7      261.37      217.43      6.13 o
  -3  -4   7      175.71      133.41     11.15 o
  -2  -4   7     2820.90     2782.77     27.71 o
  -1  -4   7      558.32      620.84      7.28 o
   0  -4   7      325.69      286.51     10.41 o
   1  -4   7      527.96      497.87     10.26 o
   2  -4   7      288.60      239.32      8.11 o
   3  -4   7      852.38      828.44      9.96 o
   4  -4   7      212.25      223.09     11.03 o
   5  -4   7      199.61      177.01      4.47 o
   6  -4   7        1.33       -0.95      2.06 o
   7  -4   7      134.36      125.00      5.36 o
   8  -4   7       15.42       28.16      5.35 o
  -9  -3   7       84.47       91.17     11.27 o
  -8  -3   7      103.76       99.28      7.18 o
  -7  -3   7       18.68       23.93      7.66 o
  -6  -3   7        1.98        1.21      2.02 o
  -5  -3   7     1413.64     1373.31     38.12 o
  -4  -3   7      594.76      606.13     10.26 o
  -3  -3   7       35.54       43.05      5.27 o
  -2  -3   7     3196.77     3135.88     33.70 o
  -1  -3   7       20.82       18.56      0.93 o
   0  -3   7      287.21      293.69      3.86 o
   1  -3   7      157.58      188.56      2.99 o
   2  -3   7       89.53       85.65      3.87 o
   3  -3   7      246.75      226.62      6.21 o
   4  -3   7      244.95      234.99      9.05 o
   5  -3   7       12.81       19.39      7.66 o
   6  -3   7        1.10        5.20      2.39 o
   7  -3   7       47.68       56.00      3.69 o
   8  -3   7        2.57       10.45      4.82 o
  -9  -2   7       10.59       12.07      5.42 o
  -8  -2   7       97.42       90.21      6.48 o
  -7  -2   7       11.61        6.86      2.48 o
  -6  -2   7       27.99       30.72      7.61 o
  -5  -2   7     1261.89     1222.91     47.61 o
  -4  -2   7      891.98      848.50     38.66 o
  -3  -2   7     4421.80     4519.82     50.61 o
  -2  -2   7     5017.91     5222.28     49.31 o
  -1  -2   7      510.70      458.41      7.04 o
   0  -2   7     2926.48     3084.03     79.52 o
   1  -2   7     2009.28     2064.00     41.84 o
   2  -2   7       79.76       99.84      1.78 o
   3  -2   7      518.34      482.54     10.10 o
   4  -2   7       65.28       62.52      2.08 o
   5  -2   7      919.52      857.23     45.59 o
   6  -2   7      327.98      309.79     25.94 o
   7  -2   7       75.48       84.58      5.20 o
   8  -2   7       44.72       31.50      4.44 o
  -9  -1   7      118.17      130.34      9.50 o
  -8  -1   7      161.66      174.64     14.58 o
  -7  -1   7      166.60      160.72      7.47 o
  -6  -1   7      521.70      537.39     14.25 o
  -5  -1   7      235.14      219.87     16.83 o
  -4  -1   7      140.48      127.59      2.95 o
  -3  -1   7      329.68      311.30      8.88 o
  -2  -1   7      563.22      514.04     10.91 o
  -1  -1   7     4656.85     4961.24     45.56 o
   0  -1   7       64.39       34.76      6.68 o
   1  -1   7     6967.77     7257.01     91.31 o
   2  -1   7     1190.00     1082.09     31.05 o
   3  -1   7      275.96      295.79      8.66 o
   4  -1   7     1248.15     1323.52     18.76 o
   5  -1   7       11.28       13.62      3.34 o
   6  -1   7      107.77      101.86      5.30 o
   7  -1   7      202.82      195.52      8.54 o
   8  -1   7       40.85       27.26      4.34 o
  -9   0   7        0.09       -2.96     14.82 o
  -8   0   7      222.32      279.69     12.80 o
  -7   0   7      993.95     1035.33     46.35 o
  -6   0   7     1541.38     1567.49     26.58 o
  -5   0   7     1707.54     1752.72     62.75 o
  -4   0   7      379.29      372.39     21.38 o
  -3   0   7      265.46      222.04      3.22 o
  -2   0   7      311.93      317.80      6.23 o
  -1   0   7      291.20      307.51      3.67 o
   0   0   7      306.23      337.17      4.94 o
   1   0   7     5520.28     5671.55     51.39 o
   2   0   7     1410.13     1465.80     25.97 o
   3   0   7     2347.56     2454.70     27.04 o
   4   0   7      311.10      291.89     10.14 o
   5   0   7       46.57       65.34     13.96 o
   6   0   7        3.88        2.98      3.87 o
   7   0   7      703.21      705.84     18.57 o
   8   0   7      150.80      118.86      7.16 o
  -9   1   7       70.44       65.16     12.36 o
  -8   1   7       25.10       36.49      7.92 o
  -7   1   7      124.28      119.26     19.52 o
  -6   1   7      230.35      237.38      6.22 o
  -5   1   7      233.16      217.79      9.12 o
  -4   1   7        9.61       14.05      5.25 o
  -3   1   7       30.44       12.78      1.62 o
  -2   1   7       56.42       47.09      6.87 o
  -1   1   7      162.25      166.31      4.80 o
   0   1   7      255.31      228.07      8.66 o
   1   1   7     1216.95     1339.58     16.83 o
   2   1   7        0.16        0.00      0.95 o
   3   1   7     1438.25     1407.21     22.89 o
   4   1   7      497.75      464.94      6.97 o
   5   1   7       54.43       55.53      3.20 o
   6   1   7      145.59      148.03      7.16 o
   7   1   7      248.48      234.56      9.36 o
   8   1   7       17.54       29.12      4.73 o
  -9   2   7       31.70       -1.27     15.97 o
  -8   2   7      137.97      135.61      7.42 o
  -7   2   7        0.27        2.49      4.51 o
  -6   2   7        1.12        8.93      9.76 o
  -5   2   7       52.72       50.45     14.25 o
  -4   2   7      537.16      481.16      8.13 o
  -3   2   7      834.88      892.10     11.50 o
  -2   2   7     3443.45     3427.64     36.04 o
  -1   2   7       19.75       15.20      1.69 o
   0   2   7     1044.94     1062.57     11.55 o
   1   2   7       95.40       92.23      2.29 o
   2   2   7      132.39      145.94      7.97 o
   3   2   7        7.29        7.81      2.12 o
   4   2   7      315.38      307.45      6.87 o
   5   2   7      231.89      208.91      6.63 o
   6   2   7       41.29       42.04      5.47 o
   7   2   7        3.63        3.39      3.39 o
  -9   3   7        0.11       -1.97     19.00 o
  -8   3   7      283.41      315.52     17.09 o
  -7   3   7        3.00       -2.73      6.66 o
  -6   3   7      351.50      324.88     14.75 o
  -5   3   7      500.99      496.29     21.22 o
  -4   3   7      909.98      911.72     13.31 o
  -3   3   7      595.95      576.55     19.98 o
  -2   3   7        4.93        7.64      3.13 o
  -1   3   7     4504.83     4515.01     47.76 o
   0   3   7      446.63      459.25      5.61 o
   1   3   7      407.20      392.83     16.47 o
   2   3   7      668.95      678.79      8.05 o
   3   3   7     1087.66     1031.01     32.51 o
   4   3   7       33.82       32.98      1.98 o
   5   3   7        0.05        2.23      4.51 o
   6   3   7      210.65      209.73      6.22 o
   7   3   7       16.56       14.27      4.30 o
  -9   4   7        7.63       22.62      6.03 o
  -8   4   7      218.67      223.88      9.93 o
  -7   4   7      180.38      187.27     19.69 o
  -6   4   7      699.23      776.28     20.94 o
  -5   4   7       87.96       92.81      3.89 o
  -4   4   7      349.54      343.74     28.52 o
  -3   4   7      105.46      109.39      3.44 o
  -2   4   7       83.82       89.24      4.75 o
  -1   4   7      537.45      573.85      7.74 o
   0   4   7      948.57      872.84     11.70 o
   1   4   7      208.54      191.27      3.34 o
   2   4   7       71.28       65.71      2.62 o
   3   4   7      657.75      649.07     19.05 o
   4   4   7     1250.20     1216.26     74.32 o
   5   4   7       36.70       49.20      3.56 o
   6   4   7       14.34       38.30      4.86 o
   7   4   7      112.98      150.74      9.12 o
  -8   5   7      236.75      246.08     10.57 o
  -7   5   7       11.15        1.67      7.11 o
  -6   5   7      858.92      834.43     22.55 o
  -5   5   7      925.09      913.09     23.27 o
  -4   5   7        0.45        4.20      2.39 o
  -3   5   7        3.99        6.42      1.69 o
  -2   5   7      768.72      724.54     18.26 o
  -1   5   7      136.10      123.47     16.23 o
   0   5   7        3.29        1.43      1.35 o
   1   5   7      311.22      283.05      4.91 o
   2   5   7      263.61      249.91     10.07 o
   3   5   7        2.39        1.64      9.28 o
   4   5   7        0.14       -3.10      2.70 o
   5   5   7        1.13       -3.15      2.65 o
   6   5   7        3.67       -0.69      3.59 o
   7   5   7        5.41       -3.77      3.82 o
  -8   6   7        0.44       -2.64     12.36 o
  -7   6   7       87.38       76.37      6.11 o
  -6   6   7      271.11      276.60      9.76 o
  -5   6   7        8.33       11.47      2.19 o
  -4   6   7     1288.09     1207.78     19.64 o
  -3   6   7      285.46      264.60     14.53 o
  -2   6   7        0.37        1.15      2.82 o
  -1   6   7      250.55      244.66      4.27 o
   0   6   7     2268.36     2288.07     26.10 o
   1   6   7      648.76      568.19      9.57 o
   2   6   7        2.67        3.48      2.36 o
   3   6   7        6.66       -2.83      2.02 o
   4   6   7       42.94       42.21      5.68 o
   5   6   7       31.71       66.05      7.80 o
   6   6   7        1.18        5.78      4.82 o
  -8   7   7        3.37       -4.05      3.02 o
  -7   7   7       42.28       30.19     10.67 o
  -6   7   7      207.91      189.28     21.38 o
  -5   7   7        2.43        1.30      2.39 o
  -4   7   7      481.67      430.72      8.91 o
  -3   7   7       15.64       19.08      2.53 o
  -2   7   7       83.33       63.95      2.82 o
  -1   7   7      762.87      794.99     35.16 o
   0   7   7      106.43      100.84      4.18 o
   1   7   7      534.96      500.95     30.31 o
   2   7   7        1.37        1.52      2.12 o
   3   7   7       31.94       20.76     14.34 o
   4   7   7      140.20      133.28     13.48 o
   5   7   7        1.06       18.84     23.34 o
   6   7   7        3.99        7.65      4.14 o
  -7   8   7        7.74       21.63     24.11 o
  -6   8   7       77.22       85.82      6.49 o
  -5   8   7       24.95       16.15      3.88 o
  -4   8   7       12.67       10.54      2.78 o
  -3   8   7      572.54      556.95     11.36 o
  -2   8   7      628.92      583.31      8.55 o
  -1   8   7       57.26       53.29      4.73 o
   0   8   7     1187.06     1130.02     21.31 o
   1   8   7      586.71      576.01     33.99 o
   2   8   7        0.97       -2.53      4.27 o
   3   8   7       97.82       95.77     13.39 o
   4   8   7      167.29      175.47     11.22 o
   5   8   7       50.46       55.37     12.86 o
  -7   9   7       92.16      113.35     10.60 o
  -6   9   7       10.27       17.37      5.47 o
  -5   9   7       34.09       33.47      4.16 o
  -4   9   7      258.55      256.80      6.73 o
  -3   9   7        2.24        9.71      2.28 o
  -2   9   7       47.14       45.41      4.70 o
  -1   9   7        0.53        2.92      7.85 o
   0   9   7       42.22       25.35      7.88 o
   1   9   7      545.57      593.08     14.66 o
   2   9   7      442.72      453.38     25.37 o
   3   9   7      125.95      105.07     23.03 o
   4   9   7      137.73      143.87     17.88 o
   5   9   7      194.26      224.67     12.60 o
  -6  10   7      186.82      224.62     34.68 o
  -5  10   7       27.97       13.80      3.78 o
  -4  10   7      369.08      396.88     21.19 o
  -3  10   7     1666.32     1742.46     57.66 o
  -2  10   7      146.35      131.21      8.40 o
  -1  10   7      104.15       94.88      5.85 o
   0  10   7      118.97      117.00     15.85 o
   1  10   7      152.42      150.87      6.41 o
   2  10   7        1.42       -3.85      6.21 o
   3  10   7       12.91       29.98      8.28 o
   4  10   7       82.05      102.11     14.42 o
  -6  11   7      112.02      101.09     10.43 o
  -5  11   7      140.86      163.61     15.56 o
  -4  11   7       55.35       67.83      6.11 o
  -3  11   7        4.87        9.50      3.35 o
  -2  11   7       49.82       54.17      9.33 o
  -1  11   7      121.25      131.69     15.13 o
   0  11   7      268.37      230.40      8.88 o
   1  11   7       52.64       65.83     10.45 o
   2  11   7       85.50       98.76     10.64 o
   3  11   7        3.06        7.68     13.79 o
  -5  12   7       30.07       29.71      6.13 o
  -4  12   7       73.75       60.74     25.63 o
  -3  12   7       48.29       37.54      9.81 o
  -2  12   7       32.65       35.20      6.61 o
  -1  12   7        0.74        3.38      5.20 o
   0  12   7      187.28      188.65      7.78 o
   1  12   7      106.79      106.43     10.76 o
   2  12   7        0.74        1.76      4.57 o
  -4  13   7        8.06        3.84     13.60 o
  -3  13   7       10.45       -9.14      8.83 o
  -2  13   7        0.44        0.72      3.56 o
  -1  13   7      149.14      158.69      7.91 o
   0  13   7       52.25       59.27     12.15 o
   1  13   7       38.62       59.01     18.59 o
   0 -18   8       69.53       48.15      5.10 o
   1 -18   8      237.62      233.12     11.48 o
  -2 -17   8        7.49       18.46      9.83 o
  -1 -17   8       20.43       33.46      9.00 o
   0 -17   8       67.77       61.59      5.10 o
   1 -17   8        5.49       20.30      5.54 o
   2 -17   8       51.53       53.20      9.52 o
   3 -17   8      127.24      120.77      6.74 o
  -4 -16   8        0.01       -3.77      7.54 o
  -3 -16   8        4.17        3.15      8.54 o
  -2 -16   8        2.19        8.89      6.50 o
  -1 -16   8       62.20       47.99      4.79 o
   0 -16   8       22.59       28.41      4.13 o
   1 -16   8      187.42      184.35     19.00 o
   2 -16   8      177.79      187.38     22.91 o
   3 -16   8       28.69       30.95      8.81 o
   4 -16   8       57.27       69.01     13.03 o
  -5 -15   8       11.86       42.10     13.32 o
  -4 -15   8        3.70       -4.61      5.49 o
  -3 -15   8       14.12       22.19      4.67 o
  -2 -15   8        5.27       30.12     14.51 o
  -1 -15   8        6.26       -0.74     11.89 o
   0 -15   8      186.80      150.89     14.11 o
   1 -15   8      127.43      144.15     16.83 o
   2 -15   8        3.68       10.17      2.80 o
   3 -15   8      298.47      308.62      9.18 o
   4 -15   8        2.11        6.93      3.37 o
   5 -15   8       88.64      110.61     11.29 o
  -5 -14   8      146.09      207.16     18.64 o
  -4 -14   8       12.01       -3.17      5.73 o
  -3 -14   8      151.66      155.25     10.72 o
  -2 -14   8      281.46      321.77     16.64 o
  -1 -14   8      214.37      241.86      7.83 o
   0 -14   8       16.80       21.36      8.62 o
   1 -14   8       14.13       23.68     14.77 o
   2 -14   8        0.25        2.17      2.49 o
   3 -14   8       22.38       14.13      2.91 o
   4 -14   8        0.19        5.88      3.19 o
   5 -14   8       65.86       65.34     19.59 o
   6 -14   8       10.68       -8.64      5.76 o
  -6 -13   8        8.61        4.74      4.05 o
  -5 -13   8      565.94      513.39     20.14 o
  -4 -13   8        0.69       10.64      5.51 o
  -3 -13   8        0.99        6.49      4.27 o
  -2 -13   8      136.08      117.71     18.21 o
  -1 -13   8      447.49      404.86     36.16 o
   0 -13   8       37.86       64.31     10.86 o
   1 -13   8        0.02        5.36      2.74 o
   2 -13   8      956.38     1007.40     38.14 o
   3 -13   8       88.76      110.34      4.65 o
   4 -13   8      196.78      196.07     10.21 o
   5 -13   8       19.99       18.69      5.80 o
   6 -13   8      178.12      172.45     19.62 o
  -6 -12   8       14.99       -2.86      7.83 o
  -5 -12   8       22.81       32.36     12.17 o
  -4 -12   8       14.98       15.70     13.89 o
  -3 -12   8       14.94       11.77      9.05 o
  -2 -12   8        6.57        3.78     10.31 o
  -1 -12   8       76.29       60.23      7.61 o
   0 -12   8        8.87        8.48      7.37 o
   1 -12   8       81.64       74.56      3.82 o
   2 -12   8       43.88       54.00      6.68 o
   3 -12   8      187.64      149.73     18.14 o
   4 -12   8        1.33        9.67      7.85 o
   5 -12   8      247.85      227.89      9.95 o
   6 -12   8       84.52       76.08     13.63 o
   7 -12   8        0.50       -4.30      5.73 o
  -7 -11   8      180.05      194.08     17.02 o
  -6 -11   8        0.05        3.77      5.20 o
  -5 -11   8      123.21      146.81     37.66 o
  -4 -11   8      244.73      255.55     21.72 o
  -3 -11   8      119.50      130.68     17.30 o
  -2 -11   8      967.05      944.07     19.69 o
  -1 -11   8       20.92       21.41      3.21 o
   0 -11   8        0.38       -0.14      3.79 o
   1 -11   8      382.39      359.17     15.04 o
   2 -11   8        6.20       17.43      5.73 o
   3 -11   8       13.88       21.52      2.65 o
   4 -11   8        0.08       17.68      9.09 o
   5 -11   8       33.35       40.44      6.95 o
   6 -11   8       14.88       12.71      4.35 o
   7 -11   8      278.49      249.43     28.88 o
  -7 -10   8       19.05       11.79      4.60 o
  -6 -10   8       58.31      125.08     11.38 o
  -5 -10   8       68.03       94.30     32.05 o
  -4 -10   8      199.78      188.26      6.59 o
  -3 -10   8      198.06      193.97      8.74 o
  -2 -10   8       48.11       55.66      6.52 o
  -1 -10   8      273.74      266.21     12.12 o
   0 -10   8     1201.41     1209.20     18.16 o
   1 -10   8      365.27      353.92      6.22 o
   2 -10   8       41.45       47.44      6.13 o
   3 -10   8      531.63      527.46     26.47 o
   4 -10   8       15.88       11.73      7.66 o
   5 -10   8       14.44       25.61      7.71 o
   6 -10   8      175.92      187.66     14.85 o
   7 -10   8       71.70       83.65      7.04 o
  -8  -9   8      104.92      127.11     11.84 o
  -7  -9   8      117.57      142.82     10.45 o
  -6  -9   8        7.25       13.18      4.00 o
  -5  -9   8       30.94       41.04      8.62 o
  -4  -9   8      510.34      469.01     12.39 o
  -3  -9   8      565.05      576.04     12.34 o
  -2  -9   8     1100.65     1022.96     33.39 o
  -1  -9   8     1174.92     1118.79     17.48 o
   0  -9   8       25.47       26.02      2.36 o
   1  -9   8       23.37       26.86      1.97 o
   2  -9   8       41.87       47.74      6.78 o
   3  -9   8      811.30      820.32     11.40 o
   4  -9   8      118.60      109.20     15.04 o
   5  -9   8      534.44      598.99     23.53 o
   6  -9   8       46.40       50.06      6.01 o
   7  -9   8       45.38       41.25      4.83 o
  -8  -8   8      151.16      175.24     10.79 o
  -7  -8   8      325.45      276.17     27.52 o
  -6  -8   8        0.41        7.85     14.08 o
  -5  -8   8        0.42       23.53     13.34 o
  -4  -8   8      717.91      769.18     32.48 o
  -3  -8   8      253.70      276.20     10.53 o
  -2  -8   8     1359.35     1299.73     35.39 o
  -1  -8   8      319.43      272.24     10.81 o
   0  -8   8       56.99       52.49      4.56 o
   1  -8   8       10.17       21.80      1.35 o
   2  -8   8     1639.08     1587.97     18.82 o
   3  -8   8       22.73       23.39      1.89 o
   4  -8   8      576.22      547.57     12.27 o
   5  -8   8      213.40      222.67      7.61 o
   6  -8   8      321.76      315.27     21.34 o
   7  -8   8       29.94       34.65      8.83 o
   8  -8   8       18.04       12.41      7.11 o
  -8  -7   8      110.95       95.45     16.68 o
  -7  -7   8      213.42      224.12     20.22 o
  -6  -7   8      158.21      168.17     11.22 o
  -5  -7   8        9.33       15.38      3.75 o
  -4  -7   8       14.55        8.65      3.34 o
  -3  -7   8      596.93      572.96     20.33 o
  -2  -7   8      300.47      258.90     13.68 o
  -1  -7   8       10.42       10.51      2.12 o
   0  -7   8      285.18      282.71      3.87 o
   1  -7   8      320.21      326.32     14.56 o
   2  -7   8      177.32      159.28      3.16 o
   3  -7   8     1387.08     1362.22     45.20 o
   4  -7   8      268.12      231.98      5.27 o
   5  -7   8       92.24       90.69      3.67 o
   6  -7   8        3.82        4.16      3.56 o
   7  -7   8       18.18       24.61      4.23 o
   8  -7   8        6.62       -2.59      3.99 o
  -8  -6   8       95.68       91.26     11.62 o
  -7  -6   8       32.51       24.10      4.51 o
  -6  -6   8      166.73      167.15     25.35 o
  -5  -6   8      291.45      296.30     32.43 o
  -4  -6   8       20.77       11.70      4.34 o
  -3  -6   8        0.06        1.18      5.70 o
  -2  -6   8       52.54       51.65      1.99 o
  -1  -6   8      116.14      109.88      7.06 o
   0  -6   8       16.29       20.85      1.13 o
   1  -6   8      137.03      154.82      2.68 o
   2  -6   8      618.34      601.97      6.71 o
   3  -6   8     1296.57     1263.17     13.44 o
   4  -6   8        2.33        7.10      3.13 o
   5  -6   8        8.12       11.24      1.59 o
   6  -6   8      135.09      135.32      6.30 o
   7  -6   8      133.89      133.56      7.59 o
   8  -6   8       86.95       94.08      7.64 o
  -8  -5   8       18.69       17.53      5.27 o
  -7  -5   8        0.20       -3.57      2.38 o
  -6  -5   8     1073.82     1089.51    107.11 o
  -5  -5   8      140.47      109.76      4.54 o
  -4  -5   8      829.02      802.10     27.40 o
  -3  -5   8     2377.32     2414.65    113.39 o
  -2  -5   8     1299.18     1226.56     12.99 o
  -1  -5   8      173.47      197.60      3.22 o
   0  -5   8       56.04       59.52      2.36 o
   1  -5   8      114.24      114.13      2.04 o
   2  -5   8        5.30        2.65      0.93 o
   3  -5   8        0.04       -0.91      2.89 o
   4  -5   8      151.59      130.76      3.60 o
   5  -5   8      122.87      123.43     15.73 o
   6  -5   8        0.40        5.72      3.34 o
   7  -5   8       86.85       95.37      7.26 o
   8  -5   8      197.24      172.99     10.36 o
  -9  -4   8        6.22       25.80      9.50 o
  -8  -4   8        7.45       19.94      9.09 o
  -7  -4   8      138.65      114.83     13.29 o
  -6  -4   8      200.23      227.53     26.01 o
  -5  -4   8      970.32      961.85     20.98 o
  -4  -4   8     1934.82     1996.10     27.40 o
  -3  -4   8     1171.03     1237.75     14.66 o
  -2  -4   8      403.90      402.17      5.23 o
  -1  -4   8     1167.66     1016.25     10.55 o
   0  -4   8     1258.38     1307.80     54.51 o
   1  -4   8       18.30       33.65      1.15 o
   2  -4   8     1250.59     1208.63     17.42 o
   3  -4   8     1221.78     1243.37     26.28 o
   4  -4   8       46.42       55.03      3.10 o
   5  -4   8        8.95       12.95      4.08 o
   6  -4   8      131.53      117.41      8.93 o
   7  -4   8      166.55      130.75      5.97 o
   8  -4   8       42.64       43.53      6.35 o
  -9  -3   8      146.94      134.61     11.27 o
  -8  -3   8        5.88        3.33      5.38 o
  -7  -3   8      214.98      227.76     23.91 o
  -6  -3   8      250.93      235.72     18.04 o
  -5  -3   8       29.71       27.60      2.59 o
  -4  -3   8      444.84      441.73      7.48 o
  -3  -3   8      879.04      874.48     10.97 o
  -2  -3   8      452.21      419.11     24.37 o
  -1  -3   8      530.15      538.28      6.05 o
   0  -3   8      180.57      128.47      2.70 o
   1  -3   8      929.93     1035.30     49.71 o
   2  -3   8       29.49       26.17      1.96 o
   3  -3   8     1370.96     1359.30     14.69 o
   4  -3   8     2044.18     2037.60     49.55 o
   5  -3   8      288.21      291.89     40.00 o
   6  -3   8       39.14       30.53      2.96 o
   7  -3   8      599.15      695.08     30.17 o
   8  -3   8       52.64       37.14      5.35 o
  -9  -2   8      407.80      417.79     25.18 o
  -8  -2   8       62.55       71.42     29.09 o
  -7  -2   8       14.20        8.37      7.14 o
  -6  -2   8        5.53        6.98      1.23 o
  -5  -2   8     2529.99     2506.89    103.70 o
  -4  -2   8       29.40       36.30      6.68 o
  -3  -2   8       42.71       42.73      4.99 o
  -2  -2   8      469.53      438.41      5.25 o
  -1  -2   8       94.17       69.59      1.84 o
   0  -2   8     3088.33     3168.37     41.12 o
   1  -2   8       87.50      116.53     20.62 o
   2  -2   8        8.63        9.82      1.89 o
   3  -2   8      388.59      341.48      7.26 o
   4  -2   8      192.96      173.45      6.01 o
   5  -2   8        0.26        0.52      2.60 o
   6  -2   8        7.24       16.18      3.34 o
   7  -2   8       12.10       11.46      3.39 o
   8  -2   8      236.18      258.57     11.27 o
  -9  -1   8        1.23        4.57      6.50 o
  -8  -1   8        0.63        5.83      4.51 o
  -7  -1   8       24.83        7.99      6.90 o
  -6  -1   8     1176.36     1149.47     94.73 o
  -5  -1   8      193.61      199.55      7.80 o
  -4  -1   8     1735.78     1736.52     45.63 o
  -3  -1   8       22.90       22.09      1.36 o
  -2  -1   8      229.81      216.11      7.09 o
  -1  -1   8      843.17      849.17     17.23 o
   0  -1   8      827.92      863.83     50.19 o
   1  -1   8        8.54        8.19      4.77 o
   2  -1   8      158.22      158.04      2.10 o
   3  -1   8      220.90      196.09     10.67 o
   4  -1   8       15.79       15.57      4.49 o
   5  -1   8      135.30      105.20      3.76 o
   6  -1   8      790.24      779.66     16.49 o
   7  -1   8        2.83        9.50      4.73 o
   8  -1   8       69.72       79.86      5.87 o
  -9   0   8       20.25       23.02     21.74 o
  -8   0   8      112.97       80.24     10.55 o
  -7   0   8       70.03      119.43     15.80 o
  -6   0   8     1252.06     1244.99     26.28 o
  -5   0   8        5.65        8.26      7.66 o
  -4   0   8     1465.51     1490.47     39.79 o
  -3   0   8       22.98       21.39      2.84 o
  -2   0   8        4.21        2.19      1.22 o
  -1   0   8      668.65      642.97      6.93 o
   0   0   8     6688.15     6969.09     67.94 o
   1   0   8     1869.28     1948.69     20.47 o
   2   0   8        1.50       -0.24      0.72 o
   3   0   8      310.56      289.61      4.45 o
   4   0   8       11.75       12.76      1.43 o
   5   0   8        4.47        5.60      2.65 o
   6   0   8      391.77      394.14     10.31 o
   7   0   8       10.88       21.26      8.78 o
   8   0   8        9.15        7.11      7.59 o
  -9   1   8       19.59       14.37      3.84 o
  -8   1   8      226.61      216.90     27.47 o
  -7   1   8      160.74      184.22      7.40 o
  -6   1   8        3.96       17.28      9.62 o
  -5   1   8        5.78        8.17      2.17 o
  -4   1   8      422.90      372.43     11.79 o
  -3   1   8      541.19      509.98      7.30 o
  -2   1   8      775.09      826.14      8.40 o
  -1   1   8     2308.94     2338.48     34.82 o
   0   1   8     4727.32     4748.79    103.06 o
   1   1   8     1305.93     1256.90     14.30 o
   2   1   8      186.64      193.14      5.47 o
   3   1   8        1.75       -0.33      1.16 o
   4   1   8     1687.93     1733.52     54.15 o
   5   1   8        0.03       -1.61      6.18 o
   6   1   8       42.64       34.38      5.78 o
   7   1   8       21.66       12.36      3.87 o
  -9   2   8      104.43       93.42      7.02 o
  -8   2   8     1528.66     1592.48     40.83 o
  -7   2   8        7.64       16.18      3.32 o
  -6   2   8        5.68        5.46      8.14 o
  -5   2   8      666.84      670.39     36.87 o
  -4   2   8       16.76       16.90      2.01 o
  -3   2   8       46.68       41.32      2.18 o
  -2   2   8       83.27       74.57      5.27 o
  -1   2   8      430.70      378.29     10.64 o
   0   2   8      378.05      377.40      5.92 o
   1   2   8     1193.05     1193.91     12.84 o
   2   2   8     1695.06     1650.60     36.33 o
   3   2   8      194.63      190.31      4.80 o
   4   2   8       82.12       78.85      6.16 o
   5   2   8      344.42      324.78      6.94 o
   6   2   8      305.95      329.56      9.86 o
   7   2   8        1.39        6.63      3.39 o
  -8   3   8       47.25       65.75     15.54 o
  -7   3   8      322.20      360.64     13.66 o
  -6   3   8      611.02      589.33     32.86 o
  -5   3   8        6.14        6.34      4.99 o
  -4   3   8     1387.83     1358.09     38.52 o
  -3   3   8      186.26      152.83      6.21 o
  -2   3   8       42.78       36.82      5.75 o
  -1   3   8        8.63        4.01      1.43 o
   0   3   8      317.27      308.63     16.78 o
   1   3   8      206.63      207.34      3.76 o
   2   3   8       34.85       35.07      3.03 o
   3   3   8      234.61      245.68     14.94 o
   4   3   8       80.10       82.15      3.03 o
   5   3   8       95.55      107.21      4.51 o
   6   3   8       82.72       88.26      7.66 o
   7   3   8       37.26       53.56      5.78 o
  -8   4   8       81.54       80.71     20.22 o
  -7   4   8        8.94       19.16      3.75 o
  -6   4   8      135.73      148.59      7.07 o
  -5   4   8      589.49      633.28     38.00 o
  -4   4   8      897.23      827.60     12.98 o
  -3   4   8       54.75       53.11      2.44 o
  -2   4   8     3138.22     3130.88     36.71 o
  -1   4   8        4.41        5.80      1.43 o
   0   4   8       35.66       38.49      2.15 o
   1   4   8       82.47       65.56      4.06 o
   2   4   8        5.28        6.62      2.34 o
   3   4   8       47.54       33.08      8.52 o
   4   4   8      116.79      104.76      4.58 o
   5   4   8      240.07      245.35      7.81 o
   6   4   8      181.02      238.00     23.99 o
   7   4   8       18.15       11.46      4.73 o
  -8   5   8      247.62      248.81     10.96 o
  -7   5   8        1.18       -6.90      5.70 o
  -6   5   8      323.63      374.47     31.70 o
  -5   5   8      155.34      159.74     10.17 o
  -4   5   8       38.20       38.88      5.08 o
  -3   5   8     2046.56     2059.24     28.76 o
  -2   5   8      645.76      629.12      9.28 o
  -1   5   8       25.58       24.10      2.46 o
   0   5   8      220.28      206.10      9.95 o
   1   5   8      314.41      279.33      5.85 o
   2   5   8      102.03       95.19      3.39 o
   3   5   8       90.99      116.17      5.14 o
   4   5   8      255.56      241.37     13.29 o
   5   5   8       19.68       18.90      7.16 o
   6   5   8      177.62      177.24     22.72 o
  -8   6   8      201.16      202.28     11.93 o
  -7   6   8      254.45      244.89     28.45 o
  -6   6   8       13.93       30.05      6.18 o
  -5   6   8      166.65      162.44      6.07 o
  -4   6   8       53.85       53.12      3.46 o
  -3   6   8      446.35      456.49      8.88 o
  -2   6   8      976.78     1027.99     34.27 o
  -1   6   8      564.25      551.20     14.87 o
   0   6   8      690.24      732.15      9.58 o
   1   6   8       38.65       30.03      2.30 o
   2   6   8     1672.41     1676.81     54.51 o
   3   6   8      454.02      442.92     27.33 o
   4   6   8      449.96      414.48     11.67 o
   5   6   8       20.68       13.30      4.06 o
   6   6   8       68.02       73.07     26.66 o
  -7   7   8      157.17      140.72      8.83 o
  -6   7   8      180.70      188.98     32.79 o
  -5   7   8      493.78      492.29     39.12 o
  -4   7   8        3.65        3.49      5.27 o
  -3   7   8      445.45      403.74      8.61 o
  -2   7   8       72.29       74.04      2.61 o
  -1   7   8      278.13      266.32      8.57 o
   0   7   8      170.17      166.72      5.06 o
   1   7   8      495.20      481.03     27.49 o
   2   7   8      406.91      450.30     11.12 o
   3   7   8      145.25      142.25     11.65 o
   4   7   8      513.21      556.62     66.45 o
   5   7   8      149.62      170.05     23.75 o
  -7   8   8       39.87       50.29     10.43 o
  -6   8   8      138.54      156.51     20.48 o
  -5   8   8      112.44      123.82      7.81 o
  -4   8   8      809.06      803.35     15.11 o
  -3   8   8       44.74       33.86      5.44 o
  -2   8   8     1061.27     1090.72     62.27 o
  -1   8   8      359.25      385.13     12.03 o
   0   8   8       43.70       40.18      3.38 o
   1   8   8        0.18       -3.43      7.66 o
   2   8   8       22.19       14.94      2.89 o
   3   8   8      124.37      106.78      6.78 o
   4   8   8        4.74       11.69     12.89 o
   5   8   8       18.25       29.54      6.23 o
  -7   9   8       11.75       -9.31      6.21 o
  -6   9   8      164.41      131.80      7.23 o
  -5   9   8       35.79       42.00      4.44 o
  -4   9   8       14.91       27.26      5.73 o
  -3   9   8        8.03        3.38      2.40 o
  -2   9   8       27.50       30.33      4.06 o
  -1   9   8       12.72       10.84      6.66 o
   0   9   8        0.60       -0.31      2.98 o
   1   9   8      279.61      265.45     29.33 o
   2   9   8       74.96       90.55      4.99 o
   3   9   8      275.15      265.12     34.18 o
   4   9   8       97.11       79.26     26.66 o
  -6  10   8        7.86        0.00      3.38 o
  -5  10   8      130.08      111.16     23.63 o
  -4  10   8      124.48      117.89      7.61 o
  -3  10   8       20.22       33.60      4.20 o
  -2  10   8       25.20       25.20      4.77 o
  -1  10   8      162.41      166.24      7.57 o
   0  10   8      350.52      385.24     15.92 o
   1  10   8      298.79      316.62     27.80 o
   2  10   8      341.81      324.35     61.19 o
   3  10   8       81.72       89.25      7.54 o
   4  10   8       99.76       34.80     10.55 o
  -5  11   8       63.26       97.19     12.22 o
  -4  11   8        3.16       -2.59      4.77 o
  -3  11   8        1.24        0.74      3.56 o
  -2  11   8      361.88      396.23     60.05 o
  -1  11   8       17.07       16.97      5.09 o
   0  11   8      217.90      226.61      9.50 o
   1  11   8      307.37      348.14     15.32 o
   2  11   8      347.54      336.18     12.67 o
   3  11   8        2.10       -5.68      6.92 o
  -4  12   8      123.50      110.81     18.78 o
  -3  12   8       48.14       56.23      6.19 o
  -2  12   8       32.31       15.01      4.51 o
  -1  12   8       22.29       13.46      4.77 o
   0  12   8       42.38       30.64      5.31 o
   1  12   8       79.51       98.97     22.65 o
  -2  13   8      120.02      132.56     10.14 o
   0 -18   9       10.89        1.91      8.54 o
   1 -18   9      209.06      240.44     15.31 o
  -2 -17   9      501.16      452.14     78.90 o
  -1 -17   9       14.99       11.99      5.86 o
   0 -17   9        4.92        9.55      3.05 o
   1 -17   9       55.48       62.57      5.90 o
   2 -17   9       29.33        8.99      3.80 o
   3 -17   9      160.28      208.36     28.21 o
  -3 -16   9      300.71      345.83     32.89 o
  -2 -16   9       40.87       58.81      9.74 o
  -1 -16   9       46.80       24.73     10.05 o
   0 -16   9      197.14      185.05     22.43 o
   1 -16   9      320.05      379.54     25.59 o
   2 -16   9       61.67       63.37      5.47 o
   3 -16   9       16.25       12.20      3.53 o
   4 -16   9      411.52      473.80     16.62 o
  -4 -15   9       18.53       27.29      5.22 o
  -3 -15   9       82.71       92.72      7.37 o
  -2 -15   9       47.66       76.17     16.18 o
  -1 -15   9       35.79       31.66      4.17 o
   0 -15   9        7.77        8.38      6.18 o
   1 -15   9      127.57      125.49      7.30 o
   2 -15   9      367.14      382.66     10.25 o
   3 -15   9        0.00       -5.30      3.53 o
   4 -15   9      105.51      112.96     19.52 o
   5 -15   9       92.74      100.84      7.38 o
  -5 -14   9       25.75       30.00     24.92 o
  -4 -14   9        0.38        8.34     15.75 o
  -3 -14   9        1.03       -2.63      3.79 o
  -2 -14   9       23.71       17.59     15.80 o
  -1 -14   9        1.48       -4.26      2.84 o
   0 -14   9       44.01       60.72      4.49 o
   1 -14   9        2.60       -2.95      2.86 o
   2 -14   9        0.07        0.94      4.03 o
   3 -14   9      131.71      141.04     18.14 o
   4 -14   9      254.05      213.93     20.96 o
   5 -14   9        0.49       16.97     13.82 o
  -6 -13   9       34.02       24.21     20.26 o
  -5 -13   9       39.31       13.79      7.35 o
  -4 -13   9       20.59       16.89      4.08 o
  -3 -13   9       87.26       82.05     21.86 o
  -2 -13   9      257.13      278.89      8.90 o
  -1 -13   9       22.37       13.05      6.92 o
   0 -13   9        0.57        2.07      4.03 o
   1 -13   9        6.64        2.36      2.84 o
   2 -13   9       84.73       76.47      6.87 o
   3 -13   9      230.32      263.72     14.89 o
   4 -13   9       61.24       57.16      5.94 o
   5 -13   9       63.77       45.87      5.35 o
   6 -13   9      138.23      110.46      8.26 o
  -6 -12   9      549.99      585.03     19.85 o
  -5 -12   9       90.37       49.43     10.62 o
  -4 -12   9       69.28       93.77     11.27 o
  -3 -12   9      151.12      130.02     12.39 o
  -2 -12   9      725.17      785.83     64.25 o
  -1 -12   9      558.50      493.18     26.78 o
   0 -12   9       96.02       87.10      5.39 o
   1 -12   9        0.03        1.91      2.60 o
   2 -12   9      132.90      143.19      4.61 o
   3 -12   9        7.97       13.39      3.07 o
   4 -12   9      156.85      181.28      6.42 o
   5 -12   9        0.02       -7.91      5.27 o
   6 -12   9        1.45       -4.41      8.35 o
  -7 -11   9      176.14      192.47     23.08 o
  -6 -11   9        2.26       -5.46      8.85 o
  -5 -11   9      180.50      205.67      9.34 o
  -4 -11   9      171.77      143.47     14.85 o
  -3 -11   9       14.92       12.31      4.99 o
  -2 -11   9      766.32      788.08     56.76 o
  -1 -11   9     2418.75     2272.75     54.20 o
   0 -11   9        7.20       -1.94      4.58 o
   1 -11   9      123.79      116.82      4.14 o
   2 -11   9      442.01      427.49      7.33 o
   3 -11   9       44.47       44.29      3.65 o
   4 -11   9        0.86       -3.20      2.13 o
   5 -11   9      367.43      392.03     26.75 o
   6 -11   9      177.42      168.80      9.49 o
   7 -11   9        5.60       -1.91      4.25 o
  -7 -10   9        2.63        4.84      5.01 o
  -6 -10   9      542.89      533.07     15.03 o
  -5 -10   9      244.47      259.00     30.36 o
  -4 -10   9       38.58       54.69      4.99 o
  -3 -10   9       92.27      102.11     17.71 o
  -2 -10   9     1122.56     1121.07     18.61 o
  -1 -10   9       23.94       26.57     10.84 o
   0 -10   9     1803.52     1766.71     29.50 o
   1 -10   9      132.90      137.47      9.62 o
   2 -10   9       89.04       89.77     10.62 o
   3 -10   9      831.17      835.00     13.87 o
   4 -10   9      186.99      201.56     24.54 o
   5 -10   9      605.40      586.63     81.65 o
   6 -10   9        5.09       -3.08     15.47 o
   7 -10   9        6.04       10.96      3.84 o
  -7  -9   9       11.33       32.03      6.16 o
  -6  -9   9       46.56       90.97     19.48 o
  -5  -9   9       27.44       38.43     13.10 o
  -4  -9   9      558.17      561.55     20.96 o
  -3  -9   9        0.00        2.60      2.72 o
  -2  -9   9     1226.00     1280.23     25.80 o
  -1  -9   9      809.39      826.77     17.59 o
   0  -9   9     1887.12     1842.06     22.89 o
   1  -9   9        6.59        9.90      4.32 o
   2  -9   9        3.32        4.74      6.42 o
   3  -9   9       38.03       29.71      2.56 o
   4  -9   9        0.14       -2.39      2.39 o
   5  -9   9      395.08      401.95     17.90 o
   6  -9   9      141.12      107.26      6.78 o
   7  -9   9       11.16        2.54      3.34 o
  -8  -8   9        4.38        3.67      4.11 o
  -7  -8   9        0.35        4.71     15.25 o
  -6  -8   9       32.99       84.86      6.88 o
  -5  -8   9      297.51      229.45     21.00 o
  -4  -8   9       15.41        5.82      3.46 o
  -3  -8   9        4.40        3.10      2.03 o
  -2  -8   9     1552.57     1490.23     24.69 o
  -1  -8   9       46.43       37.97      2.57 o
   0  -8   9      490.03      490.52     17.35 o
   1  -8   9      891.24      876.74     10.49 o
   2  -8   9      452.87      457.63     20.60 o
   3  -8   9       76.33       61.07      2.46 o
   4  -8   9     1023.25      972.06     16.35 o
   5  -8   9        0.19       -3.53      2.36 o
   6  -8   9       59.85       45.28     15.44 o
   7  -8   9       65.75       73.09      7.24 o
  -8  -7   9      264.78      325.91     12.79 o
  -7  -7   9       10.84       13.33      5.01 o
  -6  -7   9       71.32       79.41     17.92 o
  -5  -7   9      105.05      119.53     18.00 o
  -4  -7   9     2052.00     2120.86     85.11 o
  -3  -7   9      308.69      294.85     25.78 o
  -2  -7   9      131.33      125.43      4.65 o
  -1  -7   9      599.92      562.32      7.95 o
   0  -7   9       73.12       69.10      7.35 o
   1  -7   9      626.69      601.77      7.47 o
   2  -7   9        3.74        2.86      1.43 o
   3  -7   9      247.47      249.37      9.00 o
   4  -7   9       93.96       75.91      8.85 o
   5  -7   9      100.38      108.02      4.46 o
   6  -7   9       41.37       30.36      6.30 o
   7  -7   9       11.52       33.40     27.49 o
  -8  -6   9       58.87       84.67      7.50 o
  -7  -6   9       64.18       60.25      5.96 o
  -6  -6   9        3.09       33.90      5.54 o
  -5  -6   9      125.17      121.52     12.10 o
  -4  -6   9      115.96      118.94      4.77 o
  -3  -6   9     1434.63     1378.57     28.43 o
  -2  -6   9     1723.57     1687.14     19.04 o
  -1  -6   9      375.01      360.87      5.56 o
   0  -6   9      147.33      101.34      2.75 o
   1  -6   9      241.86      235.36     10.72 o
   2  -6   9      762.80      751.76     17.35 o
   3  -6   9       49.76       50.83      2.67 o
   4  -6   9     2647.65     2618.62     52.46 o
   5  -6   9        4.87        9.72      2.39 o
   6  -6   9       24.36       27.90      4.56 o
   7  -6   9        0.88        8.07      3.34 o
  -8  -5   9      491.56      562.36     28.95 o
  -7  -5   9       29.86       61.49     20.79 o
  -6  -5   9       64.91       67.72      5.16 o
  -5  -5   9      154.60      141.69     10.64 o
  -4  -5   9       18.41       21.52      7.40 o
  -3  -5   9        2.04        8.23      1.49 o
  -2  -5   9     1104.73     1161.29     26.13 o
  -1  -5   9       64.36       70.99      1.94 o
   0  -5   9       39.64       53.19      1.64 o
   1  -5   9      530.74      520.68      7.36 o
   2  -5   9      171.07      148.77      2.57 o
   3  -5   9       56.22       38.11      4.53 o
   4  -5   9      861.52      853.90     11.73 o
   5  -5   9      534.54      517.27     14.46 o
   6  -5   9       73.07       63.09     14.85 o
   7  -5   9        1.36       -4.77      4.77 o
   8  -5   9       73.46      150.22     18.76 o
  -8  -4   9      489.64      425.02     15.28 o
  -7  -4   9      633.90      642.92     69.67 o
  -6  -4   9      119.61      128.96      5.07 o
  -5  -4   9      121.73      108.75     11.24 o
  -4  -4   9     1419.17     1404.39     19.71 o
  -3  -4   9       44.48       50.48      3.34 o
  -2  -4   9      226.04      206.95      6.90 o
  -1  -4   9        0.22        5.90      3.82 o
   0  -4   9      128.70      105.66      4.96 o
   1  -4   9      132.28      135.16     19.12 o
   2  -4   9        0.76        2.82      0.68 o
   3  -4   9      933.65      911.02     11.69 o
   4  -4   9      217.71      207.23      5.04 o
   5  -4   9       45.66       28.01      6.97 o
   6  -4   9        0.04        6.42      3.28 o
   7  -4   9       20.43       14.98      7.88 o
   8  -4   9      136.11       95.80     14.13 o
  -9  -3   9        0.01       -4.30      7.64 o
  -8  -3   9        0.01        0.43      5.44 o
  -7  -3   9       12.28        8.80      7.14 o
  -6  -3   9       68.83       65.27      4.05 o
  -5  -3   9       68.97       68.61      8.57 o
  -4  -3   9     1703.42     1642.46     71.41 o
  -3  -3   9       97.55      103.67      4.01 o
  -2  -3   9     2560.77     2723.33     30.81 o
  -1  -3   9        8.90       11.63      3.60 o
   0  -3   9       87.74       55.11      2.98 o
   1  -3   9      446.41      432.19     13.72 o
   2  -3   9       15.67       10.79      3.79 o
   3  -3   9       19.70       19.67      3.84 o
   4  -3   9        3.45        3.13      5.25 o
   5  -3   9        4.99        3.43      4.99 o
   6  -3   9        9.79       14.14      7.61 o
   7  -3   9       24.39       25.26      6.92 o
  -9  -2   9       22.24       32.88      7.50 o
  -8  -2   9       49.83       58.35     10.31 o
  -7  -2   9       74.96       95.81     22.24 o
  -6  -2   9       46.62       63.13      9.59 o
  -5  -2   9      822.07      778.35     18.28 o
  -4  -2   9      153.77      157.39      3.82 o
  -3  -2   9     2688.89     2714.08     42.15 o
  -2  -2   9     1196.24     1285.67     14.68 o
  -1  -2   9      284.23      275.32     16.18 o
   0  -2   9      281.63      280.86     23.80 o
   1  -2   9      785.40      735.44     11.27 o
   2  -2   9      375.51      429.00     10.23 o
   3  -2   9      658.90      644.89      8.52 o
   4  -2   9        7.99        8.04      3.82 o
   5  -2   9        1.51        8.74      1.85 o
   6  -2   9      137.81      143.87      6.30 o
   7  -2   9      333.31      314.71     11.65 o
  -9  -1   9       64.03       55.52     12.36 o
  -8  -1   9       95.80       99.10      7.59 o
  -7  -1   9        0.22       -2.87     15.04 o
  -6  -1   9      406.55      382.07     34.22 o
  -5  -1   9      265.37      268.94      6.50 o
  -4  -1   9      452.23      454.92     33.06 o
  -3  -1   9     1104.46     1097.09     13.19 o
  -2  -1   9     1347.89     1240.96     13.33 o
  -1  -1   9        0.07       -0.40      0.94 o
   0  -1   9     1559.11     1622.77     53.41 o
   1  -1   9        4.18        3.39      1.91 o
   2  -1   9     3347.28     3403.45     48.10 o
   4  -1   9        0.64        2.96      2.63 o
   5  -1   9        1.61       12.62      9.79 o
   6  -1   9       12.97       26.35      3.82 o
   7  -1   9      148.01      174.13      7.49 o
  -9   0   9      161.79      192.46     12.12 o
  -8   0   9       13.38       -1.91      7.16 o
  -7   0   9       57.53       67.03     16.32 o
  -6   0   9      870.90      832.71     28.35 o
  -5   0   9     1921.74     1841.96     26.68 o
  -4   0   9        2.45        0.80      1.29 o
  -3   0   9       33.25       29.22      1.57 o
  -2   0   9      297.53      299.01      6.44 o
  -1   0   9      747.36      688.33     20.17 o
   0   0   9        3.63       21.68      5.97 o
   1   0   9     4599.97     4909.49     76.41 o
   2   0   9      990.46      966.35     19.02 o
   3   0   9      459.13      456.09      7.26 o
   4   0   9      136.75      130.88      3.51 o
   5   0   9      129.34      132.68      7.88 o
   6   0   9      139.55      143.74      9.38 o
   7   0   9        0.30       11.71     11.15 o
  -8   1   9       96.84       76.76      8.02 o
  -7   1   9       32.65       36.17      4.11 o
  -6   1   9      271.84      281.37      8.83 o
  -5   1   9      837.85      786.05     28.97 o
  -4   1   9      518.24      516.99     19.43 o
  -3   1   9       20.78       20.99      5.94 o
  -2   1   9       54.84       45.38      4.30 o
  -1   1   9      581.09      546.71      7.36 o
   0   1   9      169.97      171.73      3.07 o
   1   1   9      104.51       95.29      3.84 o
   2   1   9       20.33       17.83      1.19 o
   3   1   9      666.44      642.82     12.77 o
   4   1   9       48.02       36.86      7.85 o
   5   1   9       15.70       13.26      2.89 o
   6   1   9       68.29       79.99      6.68 o
   7   1   9        0.06       -5.25      4.30 o
  -8   2   9      143.80      133.22     10.36 o
  -7   2   9        0.02        6.31      2.87 o
  -6   2   9      584.39      619.75     12.68 o
  -5   2   9       15.60       12.91      2.21 o
  -4   2   9      298.86      296.29      6.37 o
  -3   2   9      229.57      219.30      5.18 o
  -2   2   9      206.00      236.99      9.07 o
  -1   2   9       65.86       70.93      4.65 o
   0   2   9       47.00       43.61      5.08 o
   1   2   9      485.63      515.71      6.91 o
   2   2   9      420.18      417.39     12.51 o
   3   2   9        8.48        7.51      2.63 o
   4   2   9      353.43      360.85      7.32 o
   5   2   9       22.48       16.62      2.44 o
   6   2   9       69.18       57.65      4.73 o
   7   2   9       10.57       14.27      3.82 o
  -8   3   9       30.31       16.06      6.44 o
  -7   3   9       85.67       80.88      6.16 o
  -6   3   9      138.08      171.43      8.76 o
  -5   3   9      917.35      949.61     26.01 o
  -4   3   9      224.07      195.89     10.07 o
  -3   3   9     1272.76     1244.45     37.02 o
  -2   3   9       77.04       69.15      3.77 o
  -1   3   9       74.73       56.78      2.65 o
   0   3   9      212.63      226.08      4.61 o
   1   3   9     1750.67     1737.77     29.17 o
   2   3   9      581.49      578.49     14.77 o
   3   3   9        2.82        2.65      1.60 o
   4   3   9      262.41      286.55     15.47 o
   5   3   9        1.59        1.97      2.63 o
   6   3   9       12.06       -2.39      4.34 o
  -8   4   9       63.69       91.42      7.56 o
  -7   4   9       29.23       21.79      3.87 o
  -6   4   9      153.70      193.61      8.74 o
  -5   4   9        2.34        2.47      1.86 o
  -4   4   9      165.06      169.90      4.61 o
  -3   4   9      232.43      230.30      5.37 o
  -2   4   9      447.88      401.56      5.85 o
  -1   4   9       69.20       72.40      4.44 o
   0   4   9     1254.92     1204.68     20.50 o
   1   4   9      744.29      762.71     10.71 o
   2   4   9      800.22      780.16     11.75 o
   3   4   9      170.17      147.74      5.08 o
   4   4   9        0.79       14.07      6.95 o
   5   4   9      345.32      382.41     15.08 o
   6   4   9       17.48       16.18      4.20 o
  -8   5   9      183.52      193.98     31.77 o
  -7   5   9      408.44      397.47     29.05 o
  -6   5   9      108.95      109.44     13.87 o
  -5   5   9       63.52       74.78     11.05 o
  -4   5   9        0.42        1.27      4.03 o
  -3   5   9      457.48      451.41     16.37 o
  -2   5   9        0.87        3.09      4.75 o
  -1   5   9      166.24      153.47      3.90 o
   0   5   9       17.57       11.35      1.43 o
   1   5   9       40.65       36.48      2.86 o
   2   5   9      771.03      796.38     28.33 o
   3   5   9       41.44       42.54      4.56 o
   4   5   9       59.52       71.43     11.98 o
   5   5   9       73.91       65.52      5.44 o
   6   5   9      180.70      201.05     11.17 o
  -7   6   9       92.43       94.08      7.35 o
  -6   6   9      156.63      160.87      7.39 o
  -5   6   9       35.95       31.54      6.97 o
  -4   6   9      113.79      115.56      4.28 o
  -3   6   9       31.55       18.24      2.34 o
  -2   6   9      835.77      834.16     24.06 o
  -1   6   9       82.30       72.95      4.65 o
   0   6   9      267.92      262.54      4.96 o
   1   6   9      343.61      322.54     20.10 o
   2   6   9      494.16      493.12     10.93 o
   3   6   9       22.96       11.62      4.01 o
   4   6   9       23.31       22.85      3.41 o
   5   6   9       49.09       34.39      7.90 o
  -7   7   9       21.01       33.80      5.82 o
  -6   7   9       39.92       31.75      4.70 o
  -5   7   9        4.78       15.71     23.48 o
  -4   7   9       17.49       19.39     15.56 o
  -3   7   9      540.41      517.20     10.91 o
  -2   7   9        8.57        7.14      2.38 o
  -1   7   9     1159.84     1167.55     42.79 o
   0   7   9      174.49      152.33      7.42 o
   1   7   9       55.73       50.36      4.18 o
   2   7   9        0.07        3.89      3.32 o
   3   7   9       83.14       61.47      5.01 o
   4   7   9      230.91      231.85     14.85 o
   5   7   9      195.62      195.32     25.80 o
  -7   8   9        0.70       -1.91      4.77 o
  -6   8   9        1.10       17.30      5.06 o
  -5   8   9      347.85      400.38     15.44 o
  -4   8   9        0.26       -4.20      5.47 o
  -3   8   9       92.48      107.51      4.57 o
  -2   8   9      197.16      211.14      7.85 o
  -1   8   9       76.58       87.66     17.26 o
   0   8   9      316.39      314.72     21.43 o
   1   8   9       11.32       20.49      5.23 o
   2   8   9      186.02      195.13     19.64 o
   3   8   9      344.60      330.15     55.39 o
   4   8   9        0.19       -5.00      5.49 o
  -6   9   9        0.08       -0.62      7.18 o
  -5   9   9       17.94       17.26      5.54 o
  -4   9   9       94.62       64.80     19.62 o
  -3   9   9      374.44      369.36     24.80 o
  -2   9   9      152.76      161.70      6.63 o
  -1   9   9      284.52      328.10     11.96 o
   0   9   9      137.43      147.31      5.59 o
   1   9   9        0.20       -4.42      7.14 o
   2   9   9        0.80        5.12      6.42 o
   3   9   9      651.93      728.49     27.92 o
   4   9   9        4.00       -1.43      3.82 o
  -5  10   9      333.97      327.21     50.31 o
  -4  10   9       61.16       49.89      7.90 o
  -3  10   9      566.90      592.99     33.53 o
  -2  10   9        4.65       11.98      4.20 o
  -1  10   9      108.61       97.07     25.32 o
   0  10   9      116.18      128.69     26.97 o
   1  10   9       53.29       64.94      5.73 o
   2  10   9        0.71        0.09      3.32 o
   3  10   9      100.18      103.43     23.77 o
  -4  11   9       61.15       59.14     25.32 o
  -3  11   9        0.02       -4.30      3.82 o
  -2  11   9       15.57       13.99     12.41 o
  -1  11   9       66.09       49.32      6.06 o
   0  11   9        5.40       13.84     12.89 o
   1  11   9        1.97        0.12      6.44 o
   2  11   9       27.20       45.48     12.15 o
  -3  12   9       12.47       21.05      9.02 o
  -2  12   9        1.08       -1.29     15.54 o
  -1  12   9       76.91       56.47      7.54 o
   0  12   9        7.31        6.00      3.99 o
  -2 -17  10        3.84        1.25      4.72 o
  -1 -17  10       31.13        9.46     19.38 o
   0 -17  10       54.57       43.93      4.39 o
   1 -17  10        6.00       19.45      3.98 o
   2 -17  10       17.51       26.56     19.86 o
  -3 -16  10      107.81      120.11     23.48 o
  -2 -16  10        2.26        5.32      4.61 o
  -1 -16  10        2.67        3.82      5.01 o
   0 -16  10       59.11       44.37      3.70 o
   1 -16  10       57.31       53.33      4.87 o
   2 -16  10        0.38        7.06      7.21 o
   3 -16  10      154.16      142.28     42.63 o
   4 -16  10        2.75        5.95      7.66 o
  -4 -15  10        0.50       11.86      5.51 o
  -3 -15  10        0.88       -6.92      6.98 o
  -2 -15  10       76.63       57.14      8.93 o
  -1 -15  10       12.67       -2.73      2.98 o
   0 -15  10        1.89       -1.09      7.11 o
   1 -15  10      248.15      235.27     21.58 o
   2 -15  10       24.94       39.69      8.59 o
   3 -15  10        5.82       15.02      3.02 o
   4 -15  10      248.42      278.91     11.54 o
  -5 -14  10      105.67       73.01      7.73 o
  -4 -14  10      131.31       95.58      7.78 o
  -3 -14  10      515.51      472.02     22.03 o
  -2 -14  10       91.98       96.99     10.29 o
  -1 -14  10      285.79      323.19      9.61 o
   0 -14  10       45.82       51.02     15.94 o
   1 -14  10      275.09      250.26      6.90 o
   2 -14  10        1.61       12.81      6.40 o
   3 -14  10       96.03       98.22      4.40 o
   4 -14  10       11.55        8.07      3.87 o
   5 -14  10      129.64      147.57      9.16 o
  -6 -13  10       53.50       53.89     13.46 o
  -5 -13  10       23.63        3.39      5.20 o
  -4 -13  10      221.72      214.54      9.10 o
  -3 -13  10      210.91      215.65     18.50 o
  -2 -13  10       72.67       70.65     12.55 o
  -1 -13  10      213.78      200.49     17.28 o
   0 -13  10      442.16      454.56     12.63 o
   1 -13  10       48.37       56.64      4.02 o
   2 -13  10      132.04      104.00      5.85 o
   3 -13  10        5.01        7.43      5.70 o
   4 -13  10      268.86      236.53     43.70 o
   5 -13  10      255.48      266.28      9.67 o
   6 -13  10       60.51       42.76      6.38 o
  -6 -12  10       18.27       45.87      7.69 o
  -5 -12  10        9.62       23.25      6.28 o
  -4 -12  10        0.08        2.72     10.48 o
  -3 -12  10       15.68       37.93     11.46 o
  -2 -12  10      220.57      217.63     12.91 o
  -1 -12  10       18.10       29.12      4.25 o
   0 -12  10      175.71      175.40      8.62 o
   1 -12  10       83.65      106.63     18.35 o
   2 -12  10      158.91      162.61      4.91 o
   3 -12  10       15.96       16.55      3.08 o
   4 -12  10        9.15       13.51     10.53 o
   5 -12  10       24.79       24.61     19.50 o
   6 -12  10        0.00       -3.90     10.74 o
  -7 -11  10       85.97       83.39      9.98 o
  -6 -11  10      163.41      189.45     11.41 o
  -5 -11  10      309.70      231.89     29.95 o
  -4 -11  10      504.18      483.10     20.43 o
  -3 -11  10      153.84      151.17      6.68 o
  -2 -11  10      771.88      679.89     16.49 o
  -1 -11  10      105.38      103.61     13.37 o
   0 -11  10       71.63       75.32      2.90 o
   1 -11  10       42.06       38.92     17.59 o
   2 -11  10      147.36      139.49      6.42 o
   3 -11  10       64.58       61.74      4.13 o
   4 -11  10      696.96      694.33     13.61 o
   5 -11  10      139.09      144.32      7.00 o
   6 -11  10       11.24       23.29      4.87 o
  -7 -10  10       48.28       40.64      5.48 o
  -6 -10  10       59.16       70.59      6.19 o
  -5 -10  10        1.74        5.12      8.38 o
  -4 -10  10      706.96      682.87     34.15 o
  -3 -10  10        0.91       14.90     18.64 o
  -2 -10  10     1903.48     1836.04    108.14 o
  -1 -10  10       19.97        2.82      2.86 o
   0 -10  10       79.70       91.68      7.21 o
   1 -10  10      258.87      265.56      9.67 o
   2 -10  10      263.17      248.79      4.96 o
   3 -10  10      667.90      619.33     10.36 o
   4 -10  10     1766.15     1778.61     28.96 o
   5 -10  10        9.42       15.78      5.99 o
   6 -10  10      100.66       99.76     22.48 o
   7 -10  10       19.91       38.45      6.04 o
  -7  -9  10        8.12       10.84     22.39 o
  -6  -9  10       85.73       83.91      5.56 o
  -5  -9  10       20.10       27.81      4.00 o
  -4  -9  10       11.94       32.86      9.76 o
  -3  -9  10      101.70      104.04     14.18 o
  -2  -9  10      988.24      953.76     15.71 o
  -1  -9  10      310.09      313.02      7.60 o
   0  -9  10        8.10        7.70      2.86 o
   1  -9  10      131.81      137.79      7.35 o
   2  -9  10       48.15       43.83      1.86 o
   3  -9  10      277.36      259.20      5.06 o
   4  -9  10        3.01        8.78     13.84 o
   5  -9  10       14.39        7.25      3.88 o
   6  -9  10       55.00       40.82     11.22 o
   7  -9  10       18.39       -0.17      4.77 o
  -8  -8  10        5.98      -17.33     11.55 o
  -7  -8  10       92.05      111.89     13.37 o
  -6  -8  10      264.07      276.50     22.98 o
  -5  -8  10       26.07       39.74     13.79 o
  -4  -8  10      649.94      640.41     12.06 o
  -3  -8  10      101.75       93.41     10.48 o
  -2  -8  10       93.59       87.93     12.39 o
  -1  -8  10       53.42       49.46      3.39 o
   0  -8  10      498.50      467.61     16.97 o
   1  -8  10        1.02        3.34      3.08 o
   2  -8  10      650.45      659.49      9.44 o
   3  -8  10      553.67      521.62      8.10 o
   4  -8  10      946.29      940.45     15.61 o
   5  -8  10        5.73       15.84     11.69 o
   6  -8  10       66.15       47.35      4.38 o
   7  -8  10      179.43      151.18      8.75 o
  -8  -7  10       13.35        2.99      4.02 o
  -7  -7  10      152.06      157.83     38.97 o
  -6  -7  10       52.22       60.29      4.32 o
  -5  -7  10      385.84      435.44     29.62 o
  -4  -7  10      197.06      164.48      9.79 o
  -3  -7  10       95.30       98.65      3.82 o
  -2  -7  10        0.10        5.01      2.04 o
  -1  -7  10     1454.12     1446.69     17.97 o
   0  -7  10      280.89      238.96      7.09 o
   1  -7  10      264.53      284.85      5.54 o
   2  -7  10      397.94      403.18      5.59 o
   3  -7  10      106.57       99.43      2.60 o
   4  -7  10      119.27      132.26      3.53 o
   5  -7  10      295.99      292.39      7.89 o
   6  -7  10       79.13       81.28      8.97 o
   7  -7  10       67.31       83.96      6.47 o
  -8  -6  10      228.71      246.92     18.59 o
  -7  -6  10       55.70       57.35     12.00 o
  -6  -6  10      200.29      217.07     21.48 o
  -5  -6  10       18.19       24.77      6.23 o
  -4  -6  10      880.26      882.31     14.03 o
  -3  -6  10      166.64      152.42     21.69 o
  -2  -6  10       16.31       13.04      1.81 o
  -1  -6  10       23.59       28.43      1.64 o
   0  -6  10     1147.96     1138.29     39.79 o
   1  -6  10      654.60      640.28     29.50 o
   2  -6  10       35.55       28.44      2.43 o
   3  -6  10       68.09       61.02      3.75 o
   4  -6  10      146.65      140.28      4.65 o
   5  -6  10      332.04      352.65     11.43 o
   6  -6  10      360.37      344.83     10.64 o
   7  -6  10      108.86      115.09      7.02 o
  -8  -5  10       75.78       85.01      6.41 o
  -7  -5  10       18.74       19.10      5.70 o
  -6  -5  10      142.05      171.93      8.39 o
  -5  -5  10      127.50      105.13      5.05 o
  -4  -5  10      111.02       93.16      5.68 o
  -3  -5  10        2.23        0.86      1.60 o
  -2  -5  10       20.44       19.16      1.54 o
  -1  -5  10      624.85      612.45      7.79 o
   0  -5  10       55.59       52.28     13.63 o
   1  -5  10      105.36      107.50      2.06 o
   2  -5  10        0.99        3.94      0.45 o
   3  -5  10      105.76      109.20      4.32 o
   4  -5  10       58.19       50.48      2.60 o
   5  -5  10      119.16      105.75      4.74 o
   6  -5  10      273.10      262.05      9.28 o
   7  -5  10        1.43        2.82      3.29 o
  -8  -4  10        2.36       -4.73      3.29 o
  -7  -4  10        0.08        1.37     11.96 o
  -6  -4  10       25.28       33.35      6.28 o
  -5  -4  10      193.66      158.74      4.68 o
  -4  -4  10      293.99      262.21      5.10 o
  -3  -4  10     4261.25     4231.15    113.68 o
  -2  -4  10      209.69      202.04      7.47 o
  -1  -4  10       63.89       64.88      5.94 o
   0  -4  10      900.61      939.36     78.57 o
   1  -4  10     1085.66     1169.09     24.30 o
   2  -4  10        3.83        9.30     10.45 o
   3  -4  10       57.52       55.09      1.47 o
   4  -4  10      461.29      420.63      7.26 o
   5  -4  10      211.89      214.71     40.96 o
   6  -4  10        9.48       14.80      6.71 o
   7  -4  10       14.90       11.46      4.30 o
  -8  -3  10      285.14      281.53     11.91 o
  -7  -3  10      108.77      100.11     20.24 o
  -6  -3  10        2.76       -0.20      2.55 o
  -5  -3  10       47.88       31.35      4.51 o
  -4  -3  10      733.88      724.04     43.58 o
  -3  -3  10      292.89      315.11      4.94 o
  -2  -3  10      815.38      766.75      8.42 o
  -1  -3  10       75.75       62.84      3.58 o
   0  -3  10      253.70      260.33     16.47 o
   1  -3  10      703.51      689.77     42.15 o
   2  -3  10     3063.18     3098.18     48.45 o
   3  -3  10      136.35      119.33      2.17 o
   4  -3  10       90.78       75.65      2.27 o
   5  -3  10      326.56      356.30     28.28 o
   6  -3  10      155.63      143.59      5.60 o
   7  -3  10        0.00        8.07      3.87 o
  -8  -2  10       48.36       58.08     22.72 o
  -7  -2  10     1392.63     1440.12     32.23 o
  -6  -2  10        0.02       -0.53      2.98 o
  -5  -2  10       18.43       19.62      3.58 o
  -4  -2  10      156.12      138.43      3.09 o
  -3  -2  10      367.57      355.43      7.40 o
  -2  -2  10      230.70      237.39      6.04 o
  -1  -2  10      746.54      764.47     20.07 o
   0  -2  10       85.96       85.71      3.34 o
   1  -2  10       72.83       80.13      3.32 o
   2  -2  10        2.22        7.41      7.59 o
   3  -2  10      628.65      585.32      7.61 o
   4  -2  10      106.63       94.53      3.14 o
   5  -2  10      597.25      600.51     12.33 o
   6  -2  10       95.01       88.26      6.59 o
   7  -2  10      230.41      195.27     20.60 o
  -8  -1  10      116.92      130.06     10.14 o
  -7  -1  10        1.72        3.55      3.39 o
  -6  -1  10      144.27      136.85     19.95 o
  -5  -1  10      216.57      203.47      5.15 o
  -4  -1  10       26.29       23.98      3.56 o
  -3  -1  10      603.21      566.06      8.73 o
  -2  -1  10       17.83        9.17      4.11 o
  -1  -1  10      117.12      107.16      2.74 o
   0  -1  10      820.87      830.17     19.98 o
   1  -1  10     1074.16     1034.08     26.54 o
   2  -1  10      209.96      227.46     19.31 o
   3  -1  10      269.10      219.16      3.40 o
   4  -1  10      433.53      410.05      7.86 o
   5  -1  10       55.04       44.96      3.94 o
   6  -1  10      321.53      323.97     13.96 o
   7  -1  10        3.24       26.38      5.00 o
  -8   0  10      224.59      226.64     10.39 o
  -7   0  10       78.30       69.25     10.02 o
  -6   0  10       57.50       63.09      6.90 o
  -5   0  10        8.67        9.81      1.89 o
  -4   0  10       27.35       25.20      7.42 o
  -3   0  10      416.00      399.51      5.47 o
  -2   0  10      853.54      887.56     25.30 o
  -1   0  10       18.20       15.02      2.89 o
   0   0  10      526.84      530.82     11.60 o
   1   0  10     1799.14     1901.63     63.39 o
   2   0  10       13.92       16.33      0.69 o
   3   0  10        6.90        5.12      2.15 o
   4   0  10       39.63       40.88     11.10 o
   5   0  10       18.50       18.87      2.05 o
   6   0  10       11.31       17.14      3.53 o
   7   0  10      151.68      149.17      8.02 o
  -8   1  10        8.17        2.39      5.30 o
  -7   1  10       36.30       45.61      4.58 o
  -6   1  10     1045.67      953.72     38.47 o
  -5   1  10       44.86       39.49      7.33 o
  -4   1  10       21.73       24.65      4.37 o
  -3   1  10     1132.44     1098.49     13.79 o
  -2   1  10      244.56      236.53      4.57 o
  -1   1  10     1113.19     1104.14     12.56 o
   0   1  10      103.31       94.83      2.59 o
   1   1  10       63.31       59.13      1.93 o
   2   1  10      644.96      621.11      8.07 o
   3   1  10      157.67      155.67      3.64 o
   4   1  10      184.78      167.76      8.59 o
   5   1  10        2.78        9.64      4.11 o
   6   1  10       46.62       61.80      4.09 o
   7   1  10        6.33       -3.39      3.87 o
  -8   2  10        0.17       20.19     11.03 o
  -7   2  10      122.29      123.06     10.60 o
  -6   2  10       60.06       72.30     11.77 o
  -5   2  10      302.55      290.85      7.98 o
  -4   2  10      821.33      811.33     13.12 o
  -3   2  10      548.90      536.19     27.76 o
  -2   2  10      786.72      767.23     34.49 o
  -1   2  10      290.28      273.74      4.67 o
   0   2  10      191.14      186.65      3.86 o
   1   2  10      479.58      455.68     11.69 o
   2   2  10      252.80      241.77      4.24 o
   3   2  10      335.40      337.06      7.61 o
   4   2  10      383.57      362.68      8.15 o
   5   2  10      137.97      144.66      6.78 o
   6   2  10       10.70       17.14     14.82 o
  -8   3  10       59.15       38.33     21.38 o
  -7   3  10       30.16       27.78      6.92 o
  -6   3  10       96.72       82.01      8.33 o
  -5   3  10      225.69      248.12      8.26 o
  -4   3  10       88.38       94.53      7.33 o
  -3   3  10      401.09      411.92     21.36 o
  -2   3  10      256.50      253.85     10.84 o
  -1   3  10      707.73      670.88     10.74 o
   0   3  10      857.46      892.33     21.55 o
   1   3  10       82.50       86.74      5.51 o
   2   3  10        0.02       -2.83      2.15 o
   3   3  10      927.19      921.87     60.45 o
   4   3  10      137.45      164.46      6.00 o
   5   3  10       16.97        9.92      3.08 o
   6   3  10       32.42       34.27      4.87 o
  -8   4  10        7.80        3.13      9.76 o
  -7   4  10        6.16        7.26     15.75 o
  -6   4  10        6.15       10.56      9.83 o
  -5   4  10      387.08      363.61     17.23 o
  -4   4  10      212.67      196.11     11.50 o
  -3   4  10        1.02       -0.81      4.99 o
  -2   4  10       15.17        8.60      1.15 o
  -1   4  10       14.81       11.47      2.15 o
   0   4  10       38.79       46.60      3.75 o
   1   4  10      218.01      244.89      5.47 o
   2   4  10       39.47       35.92      2.51 o
   3   4  10      322.69      354.31     14.92 o
   4   4  10        0.40        2.04      2.98 o
   5   4  10       14.90       17.84      3.46 o
   6   4  10       25.95       30.07      4.30 o
  -7   5  10        2.45        2.45      9.50 o
  -6   5  10      147.88      148.99      8.66 o
  -5   5  10       69.20       65.91     20.05 o
  -4   5  10        0.23        3.32      4.73 o
  -3   5  10       19.58       19.74      2.31 o
  -2   5  10       19.72       16.20      4.27 o
  -1   5  10      530.02      509.44     41.03 o
   0   5  10       25.83       33.63      2.12 o
   1   5  10       18.24        7.40      1.84 o
   2   5  10        1.44        5.27      7.42 o
   3   5  10      279.00      300.97     26.73 o
   4   5  10        1.56       -0.48      4.99 o
   5   5  10       14.68       10.47     12.91 o
  -7   6  10       11.42       15.80      7.11 o
  -6   6  10       33.89       30.07      4.77 o
  -5   6  10      381.80      392.16     29.57 o
  -4   6  10       58.90       52.29      4.81 o
  -3   6  10       69.13      104.31      6.74 o
  -2   6  10        3.37        3.71      2.15 o
  -1   6  10        9.84        9.62      4.03 o
   0   6  10      789.54      734.83     40.74 o
   1   6  10       10.61        5.55      2.10 o
   2   6  10      347.77      347.41     30.91 o
   3   6  10       63.98       71.37      8.40 o
   4   6  10        1.44       -0.48      6.30 o
   5   6  10      176.47      174.59      8.38 o
  -7   7  10      228.17      206.69     12.55 o
  -6   7  10        2.35       11.66     14.32 o
  -5   7  10        0.30       10.35     17.85 o
  -4   7  10        6.43       -2.70      8.09 o
  -3   7  10      182.96      195.02     12.70 o
  -2   7  10       20.38        9.56      3.79 o
  -1   7  10       86.93       89.84      4.15 o
   0   7  10      144.55      154.66      5.62 o
   1   7  10        1.50        3.13      3.53 o
   2   7  10       53.19       58.67      4.70 o
   3   7  10       62.08       72.63      8.98 o
   4   7  10       24.21       28.75      4.03 o
  -6   8  10       35.73       32.06      4.69 o
  -5   8  10       20.87       17.73      5.01 o
  -4   8  10       14.44       11.78     11.24 o
  -3   8  10      482.30      476.66     10.75 o
  -2   8  10     1024.44     1050.08     19.88 o
  -1   8  10       87.66       98.93      5.54 o
   0   8  10       67.48       61.43     16.99 o
   1   8  10        1.22       -1.78      3.32 o
   2   8  10        4.40       10.27      5.35 o
   3   8  10       20.43       27.84      4.60 o
   4   8  10       32.56       17.61      5.68 o
  -5   9  10       85.35       83.93      6.10 o
  -4   9  10      208.62      154.30     18.43 o
  -3   9  10       81.34       97.63     16.23 o
  -2   9  10        2.16        4.10      3.19 o
  -1   9  10      596.03      636.67     24.06 o
   0   9  10       18.40       11.38      5.11 o
   1   9  10       80.01       75.38     30.10 o
   2   9  10        0.97       -1.11     11.67 o
   3   9  10      144.55      138.04     46.52 o
  -4  10  10        0.81       -8.36      5.66 o
  -3  10  10      104.87      116.29     10.95 o
  -2  10  10        1.87       -7.14      5.49 o
  -1  10  10       97.01       88.31     11.74 o
   0  10  10      199.68      173.18     10.30 o
   1  10  10       88.72       87.66     16.95 o
   2  10  10      172.77      132.62     18.95 o
  -3  11  10        4.02        1.18      5.06 o
  -2  11  10       17.68       14.27      5.35 o
  -1  11  10       64.19       76.33     17.11 o
   0  11  10       52.99       89.16     33.25 o
  -2 -17  11       31.30       61.53     16.09 o
  -1 -17  11        6.88        1.19     22.89 o
   0 -17  11       23.65       32.13      9.86 o
   1 -17  11       53.34       59.94      5.31 o
   2 -17  11        0.88        1.24      6.21 o
  -3 -16  11        9.83       31.03     20.36 o
  -2 -16  11      196.23      217.76      9.90 o
  -1 -16  11      881.67      977.98     28.64 o
   0 -16  11       12.17       19.83     10.53 o
   1 -16  11      224.28      220.97      8.42 o
   2 -16  11       31.12       24.60     20.10 o
   3 -16  11       19.43       33.60     25.56 o
  -4 -15  11      119.72      114.55     15.56 o
  -3 -15  11       12.87       15.79     13.87 o
  -2 -15  11       28.53       39.77      5.37 o
  -1 -15  11       17.58       43.64     17.37 o
   0 -15  11      224.43      242.57      7.03 o
   1 -15  11        3.84        5.52      3.18 o
   2 -15  11       62.27       70.56      7.18 o
   3 -15  11      112.63      114.61      6.06 o
   4 -15  11      255.77      260.75     11.08 o
  -5 -14  11       54.10       72.81     13.27 o
  -4 -14  11      119.90      135.34      9.81 o
  -3 -14  11        3.21       -0.63      5.20 o
  -2 -14  11       21.72       14.80      8.66 o
  -1 -14  11        3.12       -6.47     13.32 o
   0 -14  11      199.72      173.69      7.49 o
   1 -14  11        2.52       11.55      3.20 o
   2 -14  11      148.41      154.01      6.11 o
   3 -14  11       15.08       27.45      3.42 o
   4 -14  11        6.82       11.85     10.72 o
   5 -14  11       10.20       16.74      3.60 o
  -5 -13  11        1.34        0.24      5.01 o
  -4 -13  11      168.80      178.12     14.75 o
  -3 -13  11      141.45      141.60      6.80 o
  -2 -13  11      128.02      142.93     18.26 o
  -1 -13  11      235.73      220.72      7.63 o
   0 -13  11      164.68      159.01     14.61 o
   1 -13  11      668.82      649.15     15.78 o
   2 -13  11      129.24      111.25     21.86 o
   3 -13  11       46.21       40.14      3.33 o
   4 -13  11      129.86      130.04     10.21 o
   5 -13  11      122.75      132.30      9.24 o
  -6 -12  11      124.45      122.77      8.37 o
  -5 -12  11      574.43      612.46     24.18 o
  -4 -12  11       45.38       32.93      3.29 o
  -3 -12  11        6.13       11.39      9.52 o
  -2 -12  11        0.31        1.82      7.61 o
  -1 -12  11      225.77      262.63      9.44 o
   0 -12  11      184.33      168.01     17.83 o
   1 -12  11       26.48       31.93      3.30 o
   2 -12  11        1.28        6.95      2.36 o
   3 -12  11      116.75      117.90      4.73 o
   4 -12  11       12.62       22.89      4.30 o
   5 -12  11       26.25       34.36      5.25 o
   6 -12  11      120.60      119.67     13.82 o
  -6 -11  11       16.65       26.06      7.83 o
  -5 -11  11        2.97       12.75      9.33 o
  -4 -11  11      698.79      726.73     14.80 o
  -3 -11  11      352.14      365.87     44.99 o
  -2 -11  11       41.88       45.53      8.38 o
  -1 -11  11       59.98       71.99      6.40 o
   0 -11  11      358.19      344.54     10.12 o
   1 -11  11      324.43      322.80     29.43 o
   2 -11  11        1.77        1.98      2.76 o
   3 -11  11      582.42      559.92     11.43 o
   4 -11  11      651.69      652.68     18.57 o
   5 -11  11        0.48        9.07      2.91 o
   6 -11  11        9.69       25.07      5.55 o
  -7 -10  11      205.53      189.78     11.19 o
  -6 -10  11        8.59       -1.19      5.08 o
  -5 -10  11      235.80      269.73     22.15 o
  -4 -10  11       38.37       32.92      7.61 o
  -3 -10  11     1283.45     1267.48     31.19 o
  -2 -10  11     1312.09     1304.29     21.20 o
  -1 -10  11     2223.40     2133.35     91.98 o
   0 -10  11       20.72       18.14      2.15 o
   1 -10  11     1067.22     1025.74     18.83 o
   2 -10  11      582.26      566.51     15.56 o
   3 -10  11       38.12       30.14      2.58 o
   4 -10  11       17.55        5.49      6.18 o
   5 -10  11      189.94      191.76      7.09 o
   6 -10  11       42.87       56.14      5.67 o
  -7  -9  11      329.36      352.31     12.39 o
  -6  -9  11      477.60      411.12     40.53 o
  -5  -9  11      113.57      113.72     10.41 o
  -4  -9  11     1037.32     1068.66     18.76 o
  -3  -9  11     1960.25     1970.65     33.03 o
  -2  -9  11     1030.68     1014.72     16.72 o
  -1  -9  11      308.17      278.43      7.66 o
   0  -9  11       91.64       79.14      9.40 o
   1  -9  11      540.86      556.41      8.92 o
   2  -9  11       84.92       71.63      2.32 o
   3  -9  11      149.30      151.89      4.74 o
   4  -9  11       89.08      117.16     12.63 o
   5  -9  11      559.74      559.54     14.89 o
   6  -9  11      125.58      132.56     28.31 o
  -7  -8  11       15.50        4.22      5.51 o
  -6  -8  11      241.89      235.98     43.39 o
  -5  -8  11       75.84       85.22      5.39 o
  -4  -8  11     2202.17     2278.42     38.01 o
  -3  -8  11        3.26        2.97      1.94 o
  -2  -8  11     1037.04     1056.19     17.08 o
  -1  -8  11      270.37      264.23      6.02 o
   0  -8  11       16.12        2.95      3.58 o
   1  -8  11      559.64      551.94      7.89 o
   2  -8  11      794.27      770.43     13.39 o
   3  -8  11      330.29      307.79      5.69 o
   4  -8  11        6.51        8.39      2.84 o
   5  -8  11        0.01       10.81      7.42 o
   6  -8  11      155.94      149.51     18.93 o
   7  -8  11        1.90        5.62      4.31 o
  -8  -7  11       25.65       30.64     10.76 o
  -7  -7  11        3.00        8.80      3.73 o
  -6  -7  11        0.61       22.39     10.24 o
  -5  -7  11      245.96      237.85      7.45 o
  -4  -7  11        1.59        0.81      4.03 o
  -3  -7  11     2419.89     2429.62     33.40 o
  -2  -7  11      524.04      531.58      9.19 o
  -1  -7  11       78.73       89.51      5.63 o
   0  -7  11      369.43      336.62     18.83 o
   1  -7  11      675.61      643.68     12.48 o
   2  -7  11      116.29       96.40      2.25 o
   3  -7  11       44.07       46.86      2.82 o
   4  -7  11       86.51       76.41      3.03 o
   5  -7  11      311.74      283.57     21.96 o
   6  -7  11       35.35       33.14      3.33 o
   7  -7  11      143.99      149.12     20.60 o
  -8  -6  11       28.72       27.66      9.50 o
  -7  -6  11       72.71       59.94      5.14 o
  -6  -6  11       20.17       22.47      6.42 o
  -5  -6  11      357.46      383.35     12.94 o
  -4  -6  11      556.81      538.95      9.66 o
  -3  -6  11      314.39      317.87      8.57 o
  -2  -6  11      979.39      958.44     14.25 o
  -1  -6  11     1995.22     1996.56     24.85 o
   0  -6  11       47.10       36.99      2.10 o
   1  -6  11      349.15      367.61      5.23 o
   2  -6  11     3216.92     3122.90     32.92 o
   3  -6  11     1085.34     1093.74     15.85 o
   4  -6  11       28.01       17.62      2.43 o
   5  -6  11       97.30       95.46      4.46 o
   6  -6  11        3.58        2.16      7.14 o
   7  -6  11       71.45       82.63      6.35 o
  -8  -5  11       84.19       86.51     21.72 o
  -7  -5  11      153.93      147.84     11.67 o
  -6  -5  11      374.79      394.93     21.29 o
  -5  -5  11      132.78      113.07     14.53 o
  -4  -5  11       42.85       44.68      4.70 o
  -3  -5  11       42.13       31.04      1.96 o
  -2  -5  11        3.54        5.93      5.25 o
  -1  -5  11      222.54      211.76     14.87 o
   0  -5  11      278.47      257.89     10.24 o
   1  -5  11      745.00      681.72     15.32 o
   2  -5  11     1086.23     1105.53     18.49 o
   3  -5  11      691.68      680.71     15.42 o
   4  -5  11      871.73      881.88     15.13 o
   5  -5  11      216.33      182.14     29.28 o
   6  -5  11       67.94       76.09      8.23 o
   7  -5  11      419.81      368.79     15.94 o
  -8  -4  11       19.59       40.60     22.60 o
  -7  -4  11       72.18       68.58      8.74 o
  -6  -4  11      354.25      357.08     16.87 o
  -5  -4  11      200.37      181.14     16.56 o
  -4  -4  11      169.55      160.09      3.70 o
  -3  -4  11        0.49       -0.48      1.01 o
  -2  -4  11      736.39      713.64      8.64 o
  -1  -4  11       88.28       95.12      5.80 o
   0  -4  11      878.61      883.74     18.86 o
   1  -4  11      656.16      680.94     14.24 o
   2  -4  11       20.68        5.12      5.70 o
   3  -4  11     1770.40     1806.12     30.19 o
   4  -4  11       13.08       14.63      3.37 o
   5  -4  11       58.38       64.81      4.89 o
   6  -4  11      119.61      120.40      5.49 o
   7  -4  11       46.10       38.76      4.92 o
  -8  -3  11       12.20       11.68      4.23 o
  -7  -3  11       56.21       78.10     16.64 o
  -6  -3  11      208.87      214.82     23.58 o
  -5  -3  11      121.15      120.61     15.56 o
  -4  -3  11      492.32      465.95      7.34 o
  -3  -3  11      432.64      399.73     17.52 o
  -2  -3  11       34.78       28.14      3.41 o
  -1  -3  11      356.11      336.87      8.50 o
   0  -3  11        0.81        1.43      2.91 o
   1  -3  11       98.43       95.78     16.68 o
   2  -3  11      626.39      628.73     15.44 o
   3  -3  11      404.89      451.33     10.45 o
   4  -3  11       39.55       43.72      2.03 o
   5  -3  11       14.89        4.94      2.19 o
   6  -3  11      227.93      197.02     25.85 o
   7  -3  11       31.66       55.51      4.87 o
  -8  -2  11      153.99      147.37     34.82 o
  -7  -2  11      163.67      161.53     11.96 o
  -6  -2  11      331.18      376.23     41.05 o
  -5  -2  11     1505.58     1491.91     61.53 o
  -4  -2  11      490.24      453.53     27.35 o
  -3  -2  11      438.24      428.57      7.69 o
  -2  -2  11       33.04       22.70      1.32 o
  -1  -2  11      356.87      328.38      6.73 o
   0  -2  11      290.30      350.45     16.56 o
   1  -2  11     1235.44     1228.44     37.11 o
   2  -2  11      171.88      163.36      7.76 o
   3  -2  11       14.82        3.40     12.41 o
   4  -2  11       10.36        9.52      2.60 o
   5  -2  11       45.78       49.17      3.39 o
   6  -2  11        1.41       -3.39      2.86 o
   7  -2  11      327.51      319.38     18.16 o
  -8  -1  11      226.16      227.86     13.05 o
  -7  -1  11        6.76        4.15      3.08 o
  -6  -1  11      259.57      271.36      9.83 o
  -5  -1  11       59.00       71.00      6.92 o
  -4  -1  11       81.79       86.24      6.16 o
  -3  -1  11       70.26       73.98      3.72 o
  -2  -1  11      337.37      327.89      5.12 o
  -1  -1  11        6.15        6.94      0.77 o
   0  -1  11     1751.45     1757.36     58.28 o
   1  -1  11     4211.80     4400.80    102.32 o
   2  -1  11        6.10       19.81      7.45 o
   3  -1  11      165.18      200.83      6.40 o
   4  -1  11        4.92       13.87      9.50 o
   5  -1  11        1.03        9.14      2.60 o
   6  -1  11       65.81       72.23      6.68 o
  -8   0  11        7.34        5.12      4.34 o
  -7   0  11      414.15      425.61     18.74 o
  -6   0  11      675.23      723.02     17.83 o
  -5   0  11     1468.64     1600.76     34.84 o
  -4   0  11      141.75      127.63      4.94 o
  -3   0  11       16.21        9.14      1.25 o
  -2   0  11      724.13      706.86     13.91 o
  -1   0  11      337.10      334.72      9.67 o
   0   0  11     1046.48     1079.78     18.98 o
   1   0  11     3511.44     3744.74    113.15 o
   2   0  11      244.42      254.15      9.83 o
   3   0  11     1015.65      994.23     20.57 o
   4   0  11      247.90      268.31     31.31 o
   5   0  11       17.73       23.76      2.31 o
   6   0  11       19.24       19.43      9.83 o
  -8   1  11        0.02       -3.86     24.80 o
  -7   1  11        1.59        2.34      7.11 o
  -6   1  11      336.84      323.74      9.07 o
  -5   1  11        4.37        2.39      2.29 o
  -4   1  11       86.43       62.85      5.75 o
  -3   1  11      841.88      811.28     22.94 o
  -2   1  11     1177.27     1163.97     21.60 o
  -1   1  11      662.87      624.63     19.74 o
   0   1  11       71.28       72.22      3.17 o
   1   1  11        5.98        4.41      1.00 o
   2   1  11       93.95       76.52      2.10 o
   3   1  11       74.48       61.29      9.64 o
   4   1  11        4.40       14.50      7.69 o
   5   1  11       41.27       26.82      4.82 o
   6   1  11       33.55       35.52     17.85 o
  -8   2  11       23.46        9.70      4.39 o
  -7   2  11       17.48       -0.20      4.00 o
  -6   2  11       13.40       19.96      4.28 o
  -5   2  11      309.66      279.03     16.16 o
  -4   2  11       51.06       39.34      4.53 o
  -3   2  11        9.05       13.27      4.30 o
  -2   2  11      254.52      253.41      7.28 o
  -1   2  11     1831.48     1811.47     20.93 o
   0   2  11      325.79      330.50      9.59 o
   1   2  11      442.36      424.34      7.14 o
   2   2  11      121.51      105.08      4.22 o
   3   2  11       21.36       19.54      2.72 o
   4   2  11      132.61      124.87      6.30 o
   5   2  11        0.02        4.14      2.13 o
   6   2  11       86.22       74.85      6.83 o
  -7   3  11       37.66       33.54      4.64 o
  -6   3  11       14.98       14.87     15.51 o
  -5   3  11      429.49      400.49     49.79 o
  -4   3  11       51.07       59.42      5.35 o
  -3   3  11      103.86      104.64      8.54 o
  -2   3  11       26.77       13.54      1.25 o
  -1   3  11      376.18      377.45      9.31 o
   0   3  11      142.73      129.20      9.43 o
   1   3  11      274.48      254.92      5.02 o
   2   3  11      398.86      418.53     10.31 o
   3   3  11        0.40       -5.69      3.79 o
   4   3  11       81.86       83.36     11.77 o
   5   3  11       14.50       21.43      3.39 o
  -7   4  11       19.15       27.82      9.55 o
  -6   4  11      326.74      327.45     10.98 o
  -5   4  11       32.52       26.77      3.54 o
  -4   4  11        0.07       -3.34      2.22 o
  -3   4  11       26.38       29.94      5.94 o
  -2   4  11       81.44       59.76     10.72 o
  -1   4  11       25.89       24.11      2.41 o
   0   4  11      487.99      518.46      9.19 o
   1   4  11        7.05        1.81      4.06 o
   2   4  11       22.50       17.54     11.46 o
   3   4  11      830.24      869.49     20.21 o
   4   4  11      641.19      619.57     18.29 o
   5   4  11      287.66      238.04      9.88 o
  -7   5  11       32.97       22.26      5.97 o
  -6   5  11      243.83      220.34     15.58 o
  -5   5  11      412.17      380.55     40.45 o
  -4   5  11       17.80       18.11     14.37 o
  -3   5  11       48.80       34.82      3.34 o
  -2   5  11      760.61      789.68     54.01 o
  -1   5  11       40.14       39.10      5.25 o
   0   5  11      586.41      606.38     11.33 o
   1   5  11      269.77      320.35      9.44 o
   2   5  11       78.62       82.18      5.27 o
   3   5  11       16.64       10.83      8.14 o
   4   5  11       21.24       13.01      5.20 o
   5   5  11      282.58      268.29     23.22 o
  -6   6  11       82.79       72.60     15.32 o
  -5   6  11       32.34       13.08      3.06 o
  -4   6  11      719.18      724.05     27.92 o
  -3   6  11        7.99       10.98      4.75 o
  -2   6  11        8.05       10.72      3.79 o
  -1   6  11      145.00      162.38      6.42 o
   0   6  11      283.86      297.66      9.77 o
   1   6  11        2.37       19.63      6.95 o
   2   6  11      135.03      120.33      9.63 o
   3   6  11       85.22      135.94     11.97 o
   4   6  11       29.48       25.27      3.50 o
  -6   7  11       78.77       80.78     18.00 o
  -5   7  11       49.01       50.31      9.55 o
  -4   7  11       71.71       60.96     12.70 o
  -3   7  11      147.03      148.16      6.08 o
  -2   7  11        3.44        2.97     10.24 o
  -1   7  11       12.22       18.19      3.29 o
   0   7  11      175.31      178.47      8.82 o
   1   7  11       47.29       54.42      7.37 o
   2   7  11       14.44        6.89      3.56 o
   3   7  11       45.03       51.62      8.02 o
  -5   8  11       97.57       74.12      8.69 o
  -4   8  11        1.79       -6.71      4.51 o
  -3   8  11      251.94      212.68     10.60 o
  -2   8  11      109.64      120.30     14.89 o
  -1   8  11       51.45       34.34     11.22 o
   0   8  11      257.82      321.79     62.84 o
   1   8  11       63.27       61.12      7.49 o
   2   8  11        1.43       21.56     22.91 o
   3   8  11       30.12       32.11      4.22 o
  -4   9  11        6.43       -6.34      6.92 o
  -3   9  11        5.89       35.97     13.72 o
  -2   9  11       37.91       36.63      4.72 o
  -1   9  11       25.40       45.11      5.80 o
   0   9  11       37.35       39.98      5.27 o
   1   9  11      249.58      295.66     23.15 o
   2   9  11       37.40       35.66      9.74 o
  -3  10  11      264.87      280.49     17.05 o
  -2  10  11        4.98       23.29      7.59 o
  -1  10  11       77.54       67.09     13.22 o
   0  10  11       24.22       14.34     11.74 o
  -1 -17  12       21.83       34.27      9.98 o
   0 -17  12       11.76        6.97     20.74 o
   1 -17  12       51.95       65.03     12.55 o
  -3 -16  12        0.02        0.00      4.77 o
  -2 -16  12        0.14       -0.98      6.87 o
  -1 -16  12        0.36        1.62      9.31 o
   0 -16  12        5.56       12.97     13.60 o
   1 -16  12       37.86       64.73     27.45 o
   2 -16  12       42.11       28.12     22.22 o
   3 -16  12       27.94       21.21     16.90 o
  -4 -15  12       13.32       22.48      6.21 o
  -3 -15  12        0.09       -3.34      3.29 o
  -2 -15  12       10.08        4.80      6.63 o
  -1 -15  12        1.69        1.66      8.78 o
   0 -15  12        2.87       -2.19      6.91 o
   1 -15  12      174.00      180.03     32.65 o
   2 -15  12       77.74       92.03     26.13 o
   3 -15  12      182.97      200.76     51.67 o
   4 -15  12       15.75       16.86      6.53 o
  -4 -14  12        6.79        3.07     14.77 o
  -3 -14  12      553.70      577.29     19.53 o
  -2 -14  12      230.00      226.49     13.20 o
  -1 -14  12       81.09       91.56     15.27 o
   0 -14  12       75.61       99.57      6.02 o
   1 -14  12       39.99       54.10      4.55 o
   2 -14  12       53.14       49.76      3.92 o
   3 -14  12        5.29       13.06      6.97 o
   4 -14  12       36.90       35.26      7.92 o
  -5 -13  12      680.09      709.35     38.59 o
  -4 -13  12       48.76       73.08     10.26 o
  -3 -13  12      126.85      131.53     10.41 o
  -2 -13  12      367.87      393.18     32.32 o
  -1 -13  12      356.87      352.39      9.81 o
   0 -13  12      177.66      183.55      6.52 o
   1 -13  12        8.78       26.45      7.18 o
   2 -13  12      721.20      744.31     34.30 o
   3 -13  12      175.18      205.04     14.63 o
   4 -13  12       79.61       75.24      6.01 o
   5 -13  12       46.90       40.04     13.34 o
  -6 -12  12        7.00       25.71     26.42 o
  -5 -12  12       17.01       26.98     14.75 o
  -4 -12  12      180.55      201.65     17.23 o
  -3 -12  12      347.76      367.59     24.42 o
  -2 -12  12       22.89       33.05     12.65 o
  -1 -12  12       30.30       29.30      4.53 o
   0 -12  12      245.87      227.14      6.74 o
   1 -12  12      684.35      671.99     21.60 o
   2 -12  12      159.63      161.69      6.87 o
   3 -12  12      131.08      116.90      5.73 o
   4 -12  12        6.05        7.42     19.33 o
   5 -12  12      269.86      282.81     10.70 o
  -6 -11  12      305.74      403.31     14.33 o
  -5 -11  12      609.69      619.76     38.26 o
  -4 -11  12      218.14      247.78      8.01 o
  -3 -11  12        1.34        0.80     13.10 o
  -2 -11  12      502.69      456.61     19.40 o
  -1 -11  12        8.05       11.09      5.30 o
   0 -11  12        8.36       20.96      9.57 o
   1 -11  12        0.09        9.45      5.44 o
   2 -11  12      141.88      152.48      5.99 o
   3 -11  12      335.50      350.20     13.60 o
   4 -11  12        4.91        6.21      2.82 o
   5 -11  12       17.21       20.75      9.76 o
   6 -11  12       94.05      103.19     23.22 o
  -6 -10  12      284.70      300.20     12.55 o
  -5 -10  12        8.99        6.55      4.23 o
  -4 -10  12       27.58       27.25      2.98 o
  -3 -10  12      570.08      596.34     31.17 o
  -2 -10  12        0.21        2.63      8.78 o
  -1 -10  12       34.10       26.71      3.34 o
   0 -10  12      144.78      120.54      4.14 o
   1 -10  12        8.80       18.94      2.48 o
   2 -10  12      318.97      329.01      7.65 o
   3 -10  12       47.47       46.22      9.55 o
   4 -10  12       19.61       34.94     17.92 o
   5 -10  12       57.31       55.70     21.46 o
   6 -10  12       25.91       29.87      3.55 o
  -7  -9  12      186.50      169.74     16.99 o
  -6  -9  12       20.28       47.66     15.56 o
  -5  -9  12      364.79      371.77     16.52 o
  -4  -9  12      413.53      362.91      8.92 o
  -3  -9  12      171.85      163.61      9.67 o
  -2  -9  12      201.28      210.25     10.72 o
  -1  -9  12      817.07      781.37     14.23 o
   0  -9  12        8.30       17.12      4.06 o
   1  -9  12        3.42        1.17      1.66 o
   2  -9  12        1.27        3.16      1.59 o
   3  -9  12        7.19        7.90      2.19 o
   4  -9  12       23.97       29.12      3.29 o
   5  -9  12       76.84       74.23      4.55 o
   6  -9  12       19.53       20.43      3.77 o
  -7  -8  12       13.04       20.05      4.14 o
  -6  -8  12      183.82      214.45     10.84 o
  -5  -8  12      261.71      260.72     22.01 o
  -4  -8  12      672.63      673.34     44.61 o
  -3  -8  12      598.46      562.08     14.94 o
  -2  -8  12     1132.63     1151.34     32.72 o
  -1  -8  12       23.28       24.58      2.13 o
   0  -8  12      603.51      616.87     28.76 o
   1  -8  12      871.82      839.71     12.15 o
   2  -8  12     1606.37     1538.46     28.35 o
   3  -8  12       15.83       17.84      3.13 o
   4  -8  12       22.19       36.59      7.18 o
   5  -8  12       87.69       90.84     24.18 o
   6  -8  12        2.56       -5.01      3.34 o
  -7  -7  12      157.98      192.41     18.52 o
  -6  -7  12        6.99        1.45      3.35 o
  -5  -7  12       52.14       48.43      3.79 o
  -4  -7  12        1.14       -3.73      2.49 o
  -3  -7  12      166.50      174.20     10.53 o
  -2  -7  12      241.36      257.79      6.23 o
  -1  -7  12      430.10      404.09      7.75 o
   0  -7  12       20.40       19.49      2.39 o
   1  -7  12       10.47        9.58      1.67 o
   2  -7  12      237.64      237.97      4.73 o
   3  -7  12     1686.10     1751.21     24.46 o
   4  -7  12        0.19        3.36      4.58 o
   5  -7  12      115.41      157.61     22.58 o
   6  -7  12       14.20       10.47      2.60 o
  -7  -6  12      401.65      464.36     20.74 o
  -6  -6  12      134.57      166.80      7.37 o
  -5  -6  12        4.99       15.31      3.84 o
  -4  -6  12       14.12       12.32      2.84 o
  -3  -6  12      215.72      222.15      5.01 o
  -2  -6  12      498.41      476.23     18.23 o
  -1  -6  12      187.58      172.82     12.79 o
   0  -6  12        8.63        6.15      1.17 o
   1  -6  12      127.83      160.91     11.79 o
   2  -6  12       45.78       36.05      6.01 o
   3  -6  12      691.03      771.05     16.15 o
   4  -6  12      225.31      236.36      6.31 o
   5  -6  12        0.11       -2.56      1.71 o
   6  -6  12        1.99       12.93     12.67 o
  -8  -5  12       20.33       22.48      8.07 o
  -7  -5  12       12.30        9.26      3.37 o
  -6  -5  12        0.04        6.92      4.27 o
  -5  -5  12      167.97      166.48      6.05 o
  -4  -5  12       54.92       66.02     16.87 o
  -3  -5  12      310.77      280.06     14.30 o
  -2  -5  12      124.09      140.68      3.23 o
  -1  -5  12      998.87      977.60     12.74 o
   0  -5  12      172.90      204.31     19.90 o
   1  -5  12        0.45       -5.99      8.33 o
   2  -5  12       26.99       11.72     12.12 o
   3  -5  12       42.97       35.57     10.50 o
   4  -5  12      568.73      557.42     14.51 o
   5  -5  12       26.92       33.77     12.22 o
   6  -5  12       24.52       30.17      5.51 o
  -8  -4  12       53.03       58.66     11.62 o
  -7  -4  12        9.10        3.66      4.51 o
  -6  -4  12       33.76       31.80      8.64 o
  -5  -4  12      696.39      683.42     16.55 o
  -4  -4  12      289.69      279.71     18.66 o
  -3  -4  12      309.94      262.00      8.81 o
  -2  -4  12      816.73      807.74     14.96 o
  -1  -4  12        0.87       -0.79      1.43 o
   0  -4  12      363.70      343.28     21.07 o
   1  -4  12      145.39      140.08      9.21 o
   2  -4  12      529.00      486.61     10.57 o
   3  -4  12       51.78       44.11      9.50 o
   4  -4  12        0.38        1.65      2.65 o
   5  -4  12        1.85        7.66      3.56 o
   6  -4  12       18.27        6.33      3.58 o
  -8  -3  12       92.83       90.83      6.67 o
  -7  -3  12        0.63        1.98      3.33 o
  -6  -3  12        0.72       21.43      6.68 o
  -5  -3  12        0.23        6.35      2.66 o
  -4  -3  12      186.52      176.24     17.95 o
  -3  -3  12       54.91       44.61      4.53 o
  -2  -3  12      447.92      394.41     11.69 o
  -1  -3  12      328.01      286.50      5.20 o
   0  -3  12      667.08      713.21     16.44 o
   1  -3  12      547.15      589.17     13.79 o
   2  -3  12        2.63        4.74      4.53 o
   3  -3  12     1104.34     1162.72     21.43 o
   4  -3  12      336.78      340.76     10.45 o
   5  -3  12      427.47      452.84     30.79 o
   6  -3  12       11.83       14.43      5.20 o
  -8  -2  12       32.89       51.17      6.10 o
  -7  -2  12       13.59       17.73     16.47 o
  -6  -2  12        6.75        4.63      2.87 o
  -5  -2  12      413.93      431.91     22.22 o
  -4  -2  12       16.18       15.56      8.76 o
  -3  -2  12       34.76       36.78      3.60 o
  -2  -2  12      534.39      525.48      8.50 o
  -1  -2  12       47.75       46.93      4.22 o
   0  -2  12       10.32       10.45      2.82 o
   1  -2  12     1399.49     1454.49     36.97 o
   2  -2  12      290.81      328.40      9.13 o
   3  -2  12      255.93      266.11      7.00 o
   4  -2  12      585.48      655.02     25.23 o
   5  -2  12       81.50       67.93     24.92 o
   6  -2  12       39.49       28.21      4.91 o
  -8  -1  12       10.13       28.35     19.09 o
  -7  -1  12        0.16       -9.63      6.42 o
  -6  -1  12      676.34      733.07     22.32 o
  -5  -1  12     1371.48     1397.79     65.68 o
  -4  -1  12     1279.91     1254.64     26.44 o
  -3  -1  12       58.89       63.71      7.11 o
  -2  -1  12        6.78       11.10      2.86 o
  -1  -1  12     1120.74     1082.49     12.76 o
   0  -1  12      101.54       88.69      5.35 o
   1  -1  12       22.32       16.44     11.29 o
   2  -1  12       91.39       78.15     18.47 o
   3  -1  12        0.65        7.06      7.64 o
   4  -1  12      135.24      115.03      6.08 o
   5  -1  12       83.34      149.46     12.02 o
   6  -1  12        2.45       -1.68      4.07 o
  -8   0  12       15.36       17.90     10.24 o
  -7   0  12       14.80        6.25      2.87 o
  -6   0  12       54.90       37.44      7.45 o
  -5   0  12       57.35       52.69      6.49 o
  -4   0  12      116.39      131.01      4.53 o
  -3   0  12      588.52      558.66     16.04 o
  -2   0  12       11.54        8.58      2.63 o
  -1   0  12      163.03      169.13      9.21 o
   0   0  12      516.95      528.41     31.15 o
   1   0  12      742.99      695.80     31.93 o
   2   0  12      229.90      226.95     13.91 o
   3   0  12        3.75        4.77      3.82 o
   4   0  12       14.91       16.90      3.82 o
   5   0  12      214.17      201.95     15.37 o
   6   0  12       71.53       68.10     23.70 o
  -7   1  12       70.95       82.84     12.00 o
  -6   1  12       17.96        4.39      2.51 o
  -5   1  12      120.83      136.52      5.13 o
  -4   1  12        5.03       18.45      8.62 o
  -3   1  12       16.62       21.10      1.69 o
  -2   1  12        3.16        7.60      2.60 o
  -1   1  12       31.53       39.05      1.65 o
   0   1  12     1767.95     1740.60     21.45 o
   1   1  12      203.89      183.09     22.22 o
   2   1  12       92.14       82.68      5.82 o
   3   1  12       84.93       86.01      2.68 o
   4   1  12      229.11      242.10     10.88 o
   5   1  12       93.16       72.95      8.71 o
  -7   2  12       24.13       12.24      3.73 o
  -6   2  12      128.40      149.74      6.73 o
  -5   2  12      141.41      116.35     18.09 o
  -4   2  12        3.18        3.13      2.25 o
  -3   2  12       56.86       51.20      3.28 o
  -2   2  12       14.27       12.64      1.94 o
  -1   2  12       11.20        7.29      4.77 o
   0   2  12      288.94      279.37      4.64 o
   1   2  12     1524.47     1482.46     20.18 o
   2   2  12     1049.82     1095.05     33.32 o
   3   2  12       14.15       20.85      6.63 o
   4   2  12       83.26       67.10      4.18 o
   5   2  12      318.92      415.40     21.04 o
  -7   3  12       70.35       56.95     13.70 o
  -6   3  12      132.85      150.03     13.29 o
  -5   3  12       53.05       88.92     11.84 o
  -4   3  12      354.35      379.72     25.59 o
  -3   3  12       56.40       64.14      5.92 o
  -2   3  12     1140.71     1150.50     19.17 o
  -1   3  12       26.32       29.97      4.49 o
   0   3  12      350.66      309.24     27.21 o
   1   3  12      482.89      495.37     11.72 o
   2   3  12       35.72       32.48      9.76 o
   3   3  12       10.46       14.10     10.50 o
   4   3  12      227.52      250.42     26.44 o
   5   3  12       27.08       35.85     13.84 o
  -7   4  12       12.86        4.64     23.65 o
  -6   4  12       45.31       39.51     15.54 o
  -5   4  12       81.57       79.93     20.31 o
  -4   4  12       69.05       72.77      3.98 o
  -3   4  12       34.32       36.78      3.00 o
  -2   4  12      468.61      460.12      9.86 o
  -1   4  12      142.62      143.37      6.78 o
   0   4  12       10.74        1.56      8.09 o
   1   4  12      230.97      254.13      8.34 o
   2   4  12        0.20       -2.81     10.69 o
   3   4  12        0.16       -0.90      6.68 o
   4   4  12        3.61        3.69      2.66 o
  -6   5  12      211.89      240.43     14.82 o
  -5   5  12       59.91       53.10      5.58 o
  -4   5  12        1.08       -2.08      3.59 o
  -3   5  12      246.46      226.52      9.95 o
  -2   5  12       32.19       27.04      5.49 o
  -1   5  12        1.31        6.08      5.23 o
   0   5  12      218.98      227.90     25.68 o
   1   5  12        4.09        1.88      6.90 o
   2   5  12        0.02        5.25      3.49 o
   3   5  12        9.62        7.94      5.01 o
   4   5  12      188.67      233.68     10.89 o
  -6   6  12       22.36       22.48     12.03 o
  -5   6  12       82.25       55.79     19.79 o
  -4   6  12      107.68      114.30     14.03 o
  -3   6  12      166.68      229.07     32.32 o
  -2   6  12      212.57      208.33     25.35 o
  -1   6  12      168.69      151.61      6.82 o
   0   6  12      417.72      564.34     62.55 o
   1   6  12       22.30       10.74      3.13 o
   2   6  12      229.82      244.15     14.22 o
   3   6  12       41.48       43.31      6.11 o
  -5   7  12       60.30       71.78     16.49 o
  -4   7  12       46.93       39.01      5.37 o
  -3   7  12      173.20      152.05      8.67 o
  -2   7  12       20.23        4.29      6.18 o
  -1   7  12        1.01       -3.40      2.87 o
   0   7  12        0.01       17.98      4.82 o
   1   7  12      312.26      325.89     30.84 o
   2   7  12       21.61       15.61      3.34 o
   3   7  12       96.89      115.18     24.61 o
  -4   8  12      468.05      560.76     25.90 o
  -3   8  12        4.35       -0.67      3.55 o
  -2   8  12      558.02      528.81     20.05 o
  -1   8  12       16.54       21.67      4.54 o
   0   8  12       24.52       33.63     11.89 o
   1   8  12       30.47       42.75     13.41 o
   2   8  12        2.69        8.85      3.83 o
  -3   9  12      265.61      234.96     30.41 o
  -2   9  12        0.93        0.12      4.57 o
  -1   9  12       40.66       28.81     16.42 o
   0   9  12       99.67      122.87      8.48 o
  -2 -16  13        6.51       -3.15      4.51 o
  -1 -16  13      157.74      127.98      8.30 o
   0 -16  13      119.08       78.53      9.12 o
   1 -16  13       28.65       34.83      4.38 o
   2 -16  13       34.01       33.64      4.51 o
  -3 -15  13       44.18       32.87      7.66 o
  -2 -15  13      281.84      315.07     14.19 o
  -1 -15  13      209.13      227.59     22.27 o
   0 -15  13       29.52       37.95      9.28 o
   1 -15  13      394.83      400.88     12.02 o
   2 -15  13      391.19      393.12     16.64 o
   3 -15  13        7.07        5.48      3.53 o
  -4 -14  13       11.90       27.75     16.97 o
  -3 -14  13        7.41       -0.59      9.55 o
  -2 -14  13       18.57        7.29      4.63 o
  -1 -14  13       46.81       53.49      5.16 o
   0 -14  13        0.25        3.03      6.63 o
   1 -14  13        4.27        1.42      6.66 o
   2 -14  13       38.32       42.29      6.59 o
   3 -14  13       37.48       44.44     17.35 o
   4 -14  13       82.44       75.59      7.85 o
  -5 -13  13        0.29        0.00      4.77 o
  -4 -13  13        2.82       10.91      4.48 o
  -3 -13  13        1.48        9.48     11.00 o
  -2 -13  13      218.46      175.43      8.93 o
  -1 -13  13      329.21      321.03     31.12 o
   0 -13  13       38.37       53.62      6.15 o
   1 -13  13       14.76       23.63     10.93 o
   2 -13  13        0.08       -4.28      2.85 o
   3 -13  13       53.90       72.04      9.45 o
   4 -13  13        7.47       13.05     18.11 o
  -5 -12  13       96.28       72.41     31.84 o
  -4 -12  13       19.84       20.45     13.37 o
  -3 -12  13       62.42       65.30     15.35 o
  -2 -12  13      271.64      277.14     11.01 o
  -1 -12  13       58.84       73.66     18.35 o
   0 -12  13       27.13       36.13      7.59 o
   1 -12  13        0.02       -6.85     10.95 o
   2 -12  13       16.70       26.25      8.83 o
   3 -12  13        0.58        7.55      2.63 o
   4 -12  13      136.09      130.32     11.81 o
   5 -12  13       98.61      107.32     15.18 o
  -6 -11  13      119.95      102.45     20.24 o
  -5 -11  13      403.43      408.60     19.40 o
  -4 -11  13       41.08       34.73     14.53 o
  -3 -11  13       57.31       56.05     21.72 o
  -2 -11  13      161.89      155.61      7.64 o
  -1 -11  13      510.18      529.36     11.84 o
   0 -11  13       33.78       41.62     19.79 o
   1 -11  13        4.26        0.59      3.34 o
   2 -11  13      513.10      530.77     47.61 o
   3 -11  13        8.86       14.95      5.47 o
   4 -11  13        0.97       24.45      6.75 o
   5 -11  13      329.68      313.20     23.08 o
  -6 -10  13       26.19       13.32      9.07 o
  -5 -10  13        1.51       15.00      6.42 o
  -4 -10  13      570.37      640.73     40.24 o
  -3 -10  13      111.90      122.70     10.84 o
  -2 -10  13       28.14       23.44      7.40 o
  -1 -10  13     2112.14     2183.69     38.27 o
   0 -10  13      408.16      400.43     13.66 o
   1 -10  13        0.31       10.02      3.87 o
   2 -10  13       16.86       16.80      3.98 o
   3 -10  13      634.33      639.12     12.20 o
   4 -10  13       21.03       16.99     15.06 o
   5 -10  13      289.05      243.47     68.14 o
  -6  -9  13      543.84      607.02     19.39 o
  -5  -9  13      162.01      167.90     18.38 o
  -4  -9  13      107.66      106.73      7.73 o
  -3  -9  13      444.47      431.33     10.89 o
  -2  -9  13        0.54       -0.12      2.12 o
  -1  -9  13        3.28        5.82      4.32 o
   0  -9  13      219.40      200.09     29.59 o
   1  -9  13      548.00      514.97     34.61 o
   2  -9  13       58.36       71.68     15.99 o
   3  -9  13      103.40       97.13      4.82 o
   4  -9  13        1.38       -4.68      3.58 o
   5  -9  13      170.23      163.34      7.40 o
   6  -9  13       14.24      -10.67      7.11 o
  -7  -8  13        0.26       -1.48      3.37 o
  -6  -8  13      117.37      118.78     19.09 o
  -5  -8  13        9.04       19.95     12.17 o
  -4  -8  13      519.00      504.93     11.43 o
  -3  -8  13      174.39      163.42      7.18 o
  -2  -8  13       10.38        8.64     16.25 o
  -1  -8  13      500.62      530.21     32.94 o
   0  -8  13       25.46       19.48      1.88 o
   1  -8  13      205.14      184.19     11.19 o
   2  -8  13        2.17        1.61     19.64 o
   3  -8  13        1.00        0.80      1.29 o
   4  -8  13      299.26      284.74     52.51 o
   5  -8  13      164.96      146.18      8.96 o
   6  -8  13       23.79       31.02      7.41 o
  -7  -7  13       40.18       26.25      5.49 o
  -6  -7  13       82.15       91.93     13.32 o
  -5  -7  13      100.88      101.86      8.88 o
  -4  -7  13      302.96      283.56      8.83 o
  -3  -7  13      198.95      204.17     16.83 o
  -2  -7  13      122.12      108.19      3.50 o
  -1  -7  13       98.97      117.59      6.25 o
   0  -7  13      878.04      802.85     11.63 o
   1  -7  13       72.41       64.62      6.30 o
   2  -7  13       93.86       83.50      7.85 o
   3  -7  13       17.64       25.78      5.06 o
   4  -7  13       10.16        5.68      5.70 o
   5  -7  13      210.02      217.78     12.41 o
   6  -7  13        9.71        0.58      4.68 o
  -7  -6  13       30.85       49.04     15.44 o
  -6  -6  13        0.02       -4.93      3.51 o
  -5  -6  13        2.91       15.21      6.23 o
  -4  -6  13      167.55      177.64     12.05 o
  -3  -6  13      340.10      326.50      7.74 o
  -2  -6  13       87.33       77.37      3.27 o
  -1  -6  13      223.05      197.33      4.27 o
   0  -6  13     1756.37     1677.22     55.75 o
   1  -6  13       57.75       68.75      6.16 o
   2  -6  13       92.34      147.15      8.04 o
   3  -6  13      115.23      117.08     21.19 o
   4  -6  13      126.26      145.20     15.20 o
   5  -6  13       54.58       34.88      6.40 o
   6  -6  13       29.91       40.81      5.81 o
  -7  -5  13       45.53       49.51      5.64 o
  -6  -5  13        4.77       21.41      4.19 o
  -5  -5  13       26.69       17.61      2.71 o
  -4  -5  13       40.46       48.50      3.58 o
  -3  -5  13      111.42      107.03      7.95 o
  -2  -5  13      508.62      499.74     26.42 o
  -1  -5  13        0.03       -0.32      1.19 o
   0  -5  13       21.50       20.26     11.53 o
   1  -5  13     1320.76     1360.88     24.65 o
   2  -5  13      741.43      727.60     81.05 o
   3  -5  13      116.19      121.24      5.78 o
   4  -5  13        5.15      -11.46      8.59 o
   5  -5  13      330.48      384.64     49.69 o
   6  -5  13       15.65       29.62     12.17 o
  -7  -4  13      177.38      167.36      8.94 o
  -6  -4  13       68.70       54.82      4.02 o
  -5  -4  13       12.70        8.53      2.27 o
  -4  -4  13      492.49      492.99     12.29 o
  -3  -4  13      106.55       94.82      8.31 o
  -2  -4  13     1766.79     1692.62     29.81 o
  -1  -4  13       69.88       62.47      8.28 o
   0  -4  13       16.79       24.99     10.05 o
   1  -4  13      210.96      221.39      7.78 o
   2  -4  13      125.29      147.87     12.84 o
   3  -4  13        1.36        4.30      2.91 o
   4  -4  13      556.87      555.79     32.86 o
   5  -4  13        5.63        9.97      5.30 o
   6  -4  13       89.36      116.35     18.14 o
  -7  -3  13      157.65      157.10     11.41 o
  -6  -3  13      415.49      413.67     42.39 o
  -5  -3  13       10.61        5.32      3.69 o
  -4  -3  13        6.29        3.73      5.20 o
  -3  -3  13      314.53      314.82      8.09 o
  -2  -3  13      352.91      353.70      5.80 o
  -1  -3  13      199.23      200.76      9.45 o
   0  -3  13       89.66       77.18      6.30 o
   1  -3  13      127.86      151.32      5.92 o
   2  -3  13        0.26       -3.64      2.60 o
   3  -3  13        1.84        4.28      3.17 o
   4  -3  13        1.55        3.77      2.85 o
   5  -3  13      157.87      168.51     23.63 o
   6  -3  13      104.47       97.74     26.09 o
  -7  -2  13       26.96       17.93      6.97 o
  -6  -2  13      276.66      201.37      9.50 o
  -5  -2  13      359.08      375.29     31.17 o
  -4  -2  13       67.34       84.19     17.80 o
  -3  -2  13      264.93      273.20      6.68 o
  -2  -2  13       75.92       56.10      2.01 o
  -1  -2  13        0.85       -1.35      8.33 o
   0  -2  13      230.01      252.27      8.31 o
   1  -2  13       18.67       21.43      2.82 o
   2  -2  13       13.75       17.19      6.73 o
   3  -2  13      329.38      348.45     23.37 o
   4  -2  13      102.41       95.49      4.89 o
   5  -2  13       33.06       27.06      6.55 o
   6  -2  13       36.17       19.50     17.64 o
  -7  -1  13       61.06       93.31     19.19 o
  -6  -1  13        1.04        4.47     19.12 o
  -5  -1  13      174.16      156.72     15.25 o
  -4  -1  13      664.70      687.70     24.15 o
  -3  -1  13       19.29       38.28      5.16 o
  -2  -1  13      931.24      851.13     27.92 o
  -1  -1  13        0.77       -2.39      3.34 o
   0  -1  13       31.74       42.50      5.73 o
   1  -1  13      121.11      120.30      5.33 o
   2  -1  13       13.26       19.63      8.11 o
   3  -1  13        1.58       -0.11      9.28 o
   4  -1  13      118.50      116.10     12.27 o
   5  -1  13        7.42        1.39     10.74 o
  -7   0  13        5.54        1.52     13.84 o
  -6   0  13      229.33      239.58     35.35 o
  -5   0  13      355.87      369.87     10.45 o
  -4   0  13      458.61      441.81     10.02 o
  -3   0  13      200.25      200.97     16.21 o
  -2   0  13      346.33      363.09      6.88 o
  -1   0  13     1496.33     1406.59     18.12 o
   0   0  13      769.20      798.60     16.46 o
   1   0  13     1664.05     1851.25     34.58 o
   2   0  13      215.84      227.50     13.72 o
   3   0  13       43.66       55.51      7.16 o
   4   0  13        7.74       11.25      3.20 o
   5   0  13      156.82      174.43     22.32 o
  -7   1  13       34.65       20.90     12.43 o
  -6   1  13        3.91        2.40     14.49 o
  -5   1  13      435.93      438.97     42.24 o
  -4   1  13      490.53      467.79     13.32 o
  -3   1  13      234.71      233.43     19.90 o
  -2   1  13      204.99      222.15      9.05 o
  -1   1  13        4.26        7.43      1.65 o
   0   1  13       27.37       44.17     14.06 o
   1   1  13       25.35       10.43      6.42 o
   2   1  13      109.11      120.77      6.29 o
   3   1  13        3.53        6.20      4.96 o
   4   1  13        4.18       10.37      5.25 o
  -7   2  13       29.89       33.52     10.53 o
  -6   2  13      211.74      223.59     13.76 o
  -5   2  13        0.17       -1.20      3.33 o
  -4   2  13       38.91       47.59     10.50 o
  -3   2  13      299.61      334.95     20.55 o
  -2   2  13       50.65       58.12      3.03 o
  -1   2  13      110.03      115.63     12.94 o
   0   2  13      214.93      210.53      5.02 o
   1   2  13        6.04       13.22     20.79 o
   2   2  13      143.80      145.86     25.82 o
   3   2  13       22.27       34.97      6.47 o
   4   2  13       33.65       49.95      6.10 o
   5   2  13       17.32        4.30     11.41 o
  -6   3  13      178.12      108.63     30.60 o
  -5   3  13       68.35      103.18     20.10 o
  -4   3  13        7.07       23.64     15.32 o
  -3   3  13      348.01      355.35     75.66 o
  -2   3  13      174.66      161.25      9.33 o
  -1   3  13        0.15        0.28      9.05 o
   0   3  13       52.58       61.90     10.17 o
   1   3  13       19.02       34.84      6.49 o
   2   3  13      305.80      350.43     39.02 o
   3   3  13       62.94       51.76      6.77 o
   4   3  13       54.03       48.37      8.88 o
  -6   4  13       81.99      125.09     17.23 o
  -5   4  13      101.11      119.18      7.78 o
  -4   4  13       81.32       62.90      9.45 o
  -3   4  13       38.54       29.58      6.87 o
  -2   4  13      221.41      221.43     14.51 o
  -1   4  13       34.80       30.33      3.41 o
   0   4  13       40.51       36.66      3.09 o
   1   4  13      208.99      219.85     11.50 o
   2   4  13      165.51      159.13     20.36 o
   3   4  13       39.40       31.64      7.54 o
   4   4  13       45.05       28.12      6.68 o
  -6   5  13      101.08      113.20     10.98 o
  -5   5  13       13.95       21.16      6.42 o
  -4   5  13       25.09       33.55      5.78 o
  -3   5  13       34.62       53.82      7.23 o
  -2   5  13        2.22       16.47      3.77 o
  -1   5  13       33.23       21.05      3.19 o
   0   5  13       47.40       32.24      9.07 o
   1   5  13       94.52       77.63      5.23 o
   2   5  13       23.93       24.46      2.82 o
   3   5  13       63.38       90.14     25.56 o
  -5   6  13        0.14      -11.17     24.37 o
  -4   6  13       31.05       28.68     14.32 o
  -3   6  13        9.10       -0.12      5.47 o
  -2   6  13       83.22       68.40     15.01 o
  -1   6  13       25.24       29.70      6.04 o
   0   6  13       57.14       82.88     16.49 o
   1   6  13       90.05      104.89     33.17 o
   2   6  13       83.81       82.58     15.18 o
  -4   7  13      133.28      132.41     23.08 o
  -3   7  13       75.60       45.30      6.78 o
  -2   7  13      256.45      266.03     12.84 o
  -1   7  13      240.32      258.13     18.11 o
   0   7  13       51.05       60.09     22.55 o
   1   7  13       19.21       -4.06     10.48 o
  -3   8  13      206.03      187.10     17.18 o
  -2   8  13      172.29      188.43     21.31 o
  -1   8  13        6.57        0.74     17.16 o
   0   8  13      202.15      182.51     20.33 o
  -1 -16  14        0.06       16.71     12.32 o
   0 -16  14        0.04      -10.81      7.21 o
  -3 -15  14        0.45       35.32     11.93 o
  -2 -15  14       36.07       65.51     39.17 o
  -1 -15  14        2.47       42.96     12.89 o
   0 -15  14        3.05        4.64      7.83 o
   1 -15  14      152.79      126.59      7.27 o
   2 -15  14       39.22       56.91      8.69 o
  -4 -14  14       15.72       19.48      9.07 o
  -3 -14  14       26.16       20.18      6.47 o
  -2 -14  14        1.79        5.35     15.47 o
  -1 -14  14      276.49      284.41     20.69 o
   0 -14  14        0.07       -1.94     14.30 o
   1 -14  14        7.53       11.09      4.51 o
   2 -14  14        4.64        7.31      2.57 o
   3 -14  14       45.12       51.43     15.87 o
  -4 -13  14      232.58      294.09     44.49 o
  -3 -13  14       26.26       24.50      5.70 o
  -2 -13  14        8.44        4.44     12.65 o
  -1 -13  14       17.31       16.66     15.47 o
   0 -13  14      614.02      594.15     25.82 o
   1 -13  14      322.76      398.92     13.80 o
   2 -13  14      213.06      229.05     12.72 o
   3 -13  14      279.83      299.88     10.34 o
   4 -13  14       18.26       23.96      3.87 o
  -5 -12  14       94.70       98.45      8.80 o
  -4 -12  14       42.32       34.64     16.28 o
  -3 -12  14      137.02      174.69     10.69 o
  -2 -12  14      163.95      204.16     12.51 o
  -1 -12  14      120.22       86.11     13.46 o
   0 -12  14       97.93      127.54     17.64 o
   1 -12  14      360.40      396.21     11.58 o
   2 -12  14      375.78      411.57     10.31 o
   3 -12  14      185.20      166.88     10.29 o
   4 -12  14       78.78       68.93     30.55 o
  -5 -11  14        5.58       12.97      7.27 o
  -4 -11  14      252.75      292.41     24.42 o
  -3 -11  14      207.77      221.01      8.49 o
  -2 -11  14       75.47       70.96     15.92 o
  -1 -11  14       16.64       13.00     10.55 o
   0 -11  14       58.62       44.18      4.87 o
   1 -11  14      119.49      129.92     15.78 o
   2 -11  14      125.43      118.59      6.97 o
   3 -11  14        3.80       -0.20      2.17 o
   4 -11  14      119.67       90.91     13.77 o
  -6 -10  14       32.65       27.82     14.27 o
  -5 -10  14       96.03       91.87      7.50 o
  -4 -10  14      175.78      162.98      8.07 o
  -3 -10  14       67.63       85.03     10.98 o
  -2 -10  14      203.65      222.40     18.88 o
  -1 -10  14      441.53      484.90     27.38 o
   0 -10  14       35.32       45.64      5.66 o
   1 -10  14      116.28      113.58      8.59 o
   2 -10  14      169.37      143.31      9.50 o
   3 -10  14      134.73      116.86     15.44 o
   4 -10  14      635.70      715.43     49.64 o
   5 -10  14       75.54       95.64     13.53 o
  -6  -9  14        0.02       16.16      8.42 o
  -5  -9  14      115.39       85.01      8.07 o
  -4  -9  14        2.74       13.51     12.65 o
  -3  -9  14        3.95        2.14      3.39 o
  -2  -9  14       93.26       93.31     12.79 o
  -1  -9  14       17.32        7.64      4.51 o
   0  -9  14      368.84      358.68     13.02 o
   1  -9  14       53.06       47.61     15.92 o
   2  -9  14       81.07       77.04      9.31 o
   3  -9  14       51.16       55.16     24.32 o
   4  -9  14        0.01        7.89     11.50 o
   5  -9  14      123.99      175.58     57.14 o
  -6  -8  14      378.54      342.41     39.93 o
  -5  -8  14       67.17       79.30     16.21 o
  -4  -8  14      217.61      230.43      8.68 o
  -3  -8  14       95.31      105.07      7.18 o
  -2  -8  14      223.72      250.64     26.85 o
  -1  -8  14      453.17      453.02     11.49 o
   0  -8  14      260.65      257.34     17.83 o
   1  -8  14      256.47      244.46     23.87 o
   2  -8  14       96.74       75.99      6.82 o
   3  -8  14      395.51      373.27     35.01 o
   4  -8  14      265.26      270.02     16.71 o
   5  -8  14       39.97       46.01      6.21 o
  -6  -7  14        4.89        5.78      4.82 o
  -5  -7  14      114.38      133.65     19.28 o
  -4  -7  14       30.25       43.70      4.14 o
  -3  -7  14        6.96        0.98      3.79 o
  -2  -7  14       73.31       67.61      6.54 o
  -1  -7  14      687.61      646.13     60.93 o
   0  -7  14      284.10      290.54     51.39 o
   1  -7  14      154.35      173.35      7.10 o
   2  -7  14       89.11       70.13     16.30 o
   3  -7  14       30.01       29.61     17.83 o
   4  -7  14      200.37      178.87     41.50 o
   5  -7  14      192.62      216.73     17.02 o
  -7  -6  14        0.12       25.68      7.06 o
  -6  -6  14       18.90       13.73      4.27 o
  -5  -6  14       14.49       22.16     10.98 o
  -4  -6  14      672.72      659.10     34.99 o
  -3  -6  14       17.45       14.37      5.44 o
  -2  -6  14       29.26       22.84      8.88 o
  -1  -6  14        9.23        4.38      0.79 o
   0  -6  14      408.15      448.97     28.43 o
   1  -6  14       49.12       73.55      7.88 o
   2  -6  14      439.39      483.21     16.64 o
   3  -6  14       46.79       42.91      5.44 o
   4  -6  14        0.03       -4.51      7.88 o
   5  -6  14       48.32       53.69      6.97 o
  -7  -5  14      161.78      150.22     12.32 o
  -6  -5  14        3.00       -4.30      5.73 o
  -5  -5  14        4.42        5.78      4.30 o
  -4  -5  14        6.41       19.09      5.35 o
  -3  -5  14        6.08        9.74      2.50 o
  -2  -5  14       49.27       48.02      6.47 o
  -1  -5  14      131.15      119.69     11.89 o
   0  -5  14        5.26       24.16      6.37 o
   1  -5  14       65.44       55.56     17.09 o
   2  -5  14       60.62       47.15      4.32 o
   3  -5  14       29.18       42.83     10.98 o
   4  -5  14        2.42        9.07      5.25 o
   5  -5  14       18.75       17.24     16.47 o
  -7  -4  14       76.93       71.50      8.11 o
  -6  -4  14        4.61       -0.95      4.34 o
  -5  -4  14        0.88        7.72     10.26 o
  -4  -4  14      102.25      106.79      6.39 o
  -3  -4  14      280.06      317.45      9.37 o
  -2  -4  14      102.54       99.32      3.83 o
  -1  -4  14      226.00      241.82     22.75 o
   0  -4  14      494.50      498.79     49.50 o
   1  -4  14      244.21      243.35      7.49 o
   2  -4  14       13.06       -1.43      2.91 o
   3  -4  14       25.93       38.49      7.23 o
   4  -4  14        1.43       -6.21      4.77 o
   5  -4  14        2.28        5.79      3.37 o
  -7  -3  14      129.20      115.99      9.88 o
  -6  -3  14        8.09       -0.48      8.21 o
  -5  -3  14        0.33       -1.91      3.77 o
  -4  -3  14        1.05       11.03      4.34 o
  -3  -3  14       89.80       87.45     17.78 o
  -2  -3  14      178.62      172.45      4.82 o
  -1  -3  14      546.59      519.90     20.17 o
   0  -3  14        0.39        2.82      4.25 o
   1  -3  14      346.04      392.66     10.41 o
   2  -3  14      775.52      815.38     17.47 o
   3  -3  14        5.82        7.85     15.56 o
   4  -3  14        1.74        0.61      4.77 o
   5  -3  14       81.74       82.22     14.15 o
  -7  -2  14      245.32      216.19     19.90 o
  -6  -2  14       13.86       15.80      4.87 o
  -5  -2  14       21.30       35.85      5.25 o
  -4  -2  14      340.43      320.03     17.06 o
  -3  -2  14       12.45       11.57      2.65 o
  -2  -2  14      104.94       99.24      3.33 o
  -1  -2  14      571.28      498.58     12.70 o
   0  -2  14       20.94       21.43      2.82 o
   1  -2  14       41.25       39.05      4.39 o
   2  -2  14      319.61      347.98     30.84 o
   3  -2  14       21.81       21.67     22.39 o
   4  -2  14       20.36       14.30      3.68 o
   5  -2  14       46.79       40.82      8.64 o
  -7  -1  14       14.65        0.45     16.40 o
  -6  -1  14       44.73       53.15      9.62 o
  -5  -1  14        5.10       19.21      4.30 o
  -4  -1  14       32.34       39.87     18.38 o
  -3  -1  14      420.83      460.67     23.08 o
  -2  -1  14       32.68       29.18      5.97 o
  -1  -1  14       11.49       11.03      3.34 o
   0  -1  14       33.21       32.51      3.72 o
   1  -1  14      297.31      351.90     40.24 o
   2  -1  14        9.53        6.34      3.37 o
   3  -1  14       58.55       74.50     31.77 o
   4  -1  14        6.31        3.73      5.73 o
   5  -1  14       79.90       59.52      5.95 o
  -7   0  14       17.22       25.29      7.21 o
  -6   0  14      120.63      128.29      8.30 o
  -5   0  14       91.04       87.01      8.62 o
  -4   0  14      144.80      158.21      8.30 o
  -3   0  14       42.44       73.97      7.92 o
  -2   0  14      174.49      165.45      6.45 o
  -1   0  14       11.07       12.84      3.77 o
   0   0  14       88.62       91.31     13.17 o
   1   0  14      164.76      157.63     11.50 o
   2   0  14      938.60      933.04     39.76 o
   3   0  14       60.00       44.36     21.55 o
   4   0  14       13.57       19.09     10.88 o
  -6   1  14      172.05      141.37     35.99 o
  -5   1  14        0.34       -1.43      2.85 o
  -4   1  14        2.05        4.11      8.81 o
  -3   1  14      535.70      489.93     15.00 o
  -2   1  14       17.47       17.70      6.90 o
  -1   1  14      153.86      170.92      5.04 o
   0   1  14      161.04      148.56     14.32 o
   1   1  14      223.81      273.52     24.77 o
   2   1  14       87.89       96.91      6.19 o
   3   1  14      111.83      111.77      7.76 o
   4   1  14       70.92       64.84     27.06 o
  -6   2  14        0.16       -3.39      9.16 o
  -5   2  14       47.24       42.68      5.18 o
  -4   2  14        7.72       12.82     14.51 o
  -3   2  14       92.01       69.95      5.67 o
  -2   2  14       15.11        2.78      5.70 o
  -1   2  14      164.05      165.35      5.90 o
   0   2  14       78.14       88.69      6.16 o
   1   2  14       90.22      114.55     18.45 o
   2   2  14        0.03       -3.26      4.04 o
   3   2  14      125.57      173.26     50.45 o
   4   2  14       56.37       53.56     11.50 o
  -6   3  14       35.04       26.98      6.42 o
  -5   3  14      250.52      248.83     13.79 o
  -4   3  14       61.88       52.02      6.30 o
  -3   3  14        1.72        3.57      3.54 o
  -2   3  14      364.17      338.45     10.45 o
  -1   3  14        2.45       -6.53      7.42 o
   0   3  14       13.18       15.91      2.30 o
   1   3  14       23.91        8.89      9.07 o
   2   3  14        9.26       37.97     14.58 o
   3   3  14        0.68       26.44     13.84 o
  -5   4  14      140.33      144.79      8.33 o
  -4   4  14       47.72       49.42      4.99 o
  -3   4  14      343.63      373.78     13.30 o
  -2   4  14       12.61        9.55      2.55 o
  -1   4  14      237.72      264.31     12.82 o
   0   4  14        5.96       -2.09      4.79 o
   1   4  14       65.05       67.53     20.86 o
   2   4  14       11.03       14.61      5.97 o
   3   4  14       43.43       38.21     15.04 o
  -5   5  14        3.59        0.48      5.21 o
  -4   5  14       41.24       33.31      5.23 o
  -3   5  14        7.79       17.11      8.40 o
  -2   5  14       44.59       70.52     18.54 o
  -1   5  14      136.93      118.59     20.41 o
   0   5  14       54.93       50.56      3.39 o
   1   5  14      149.94      142.69     42.75 o
   2   5  14       84.71      142.06     12.52 o
  -4   6  14      103.71      138.26      7.65 o
  -3   6  14        0.30        3.19      4.03 o
  -2   6  14      173.21      179.16     10.17 o
  -1   6  14        9.56       13.94      7.95 o
   0   6  14      245.16      243.78     12.10 o
   1   6  14        2.15       15.22     23.15 o
  -2   7  14       92.51      113.18      7.34 o
  -1   7  14      186.02      173.80      7.87 o
  -1 -15  15      223.14      258.89     31.00 o
   0 -15  15      459.94      418.76     21.74 o
   1 -15  15       38.71       25.93     16.97 o
  -3 -14  15        3.32       19.97     16.23 o
  -2 -14  15       19.25       18.17     12.36 o
  -1 -14  15       42.20       32.36     10.31 o
   0 -14  15       15.30       10.60      5.94 o
   1 -14  15       86.97      112.53     28.88 o
   2 -14  15      364.13      359.62     31.05 o
  -4 -13  15      439.04      504.45     40.24 o
  -3 -13  15        0.00        3.04      8.81 o
  -2 -13  15       54.18       55.21      6.24 o
  -1 -13  15       59.59       54.30      6.40 o
   0 -13  15       89.27      102.71     12.22 o
   1 -13  15       20.82       29.97      4.65 o
   2 -13  15      130.52      154.76      9.63 o
   3 -13  15        0.76        7.59      5.16 o
  -4 -12  15        4.77       -5.75     10.76 o
  -3 -12  15      278.61      284.36     17.30 o
  -2 -12  15       61.54       84.02      6.74 o
  -1 -12  15        7.37       24.39     11.46 o
   0 -12  15        0.80        3.85      3.20 o
   1 -12  15        5.24        6.63      2.82 o
   2 -12  15        9.58        6.14      4.77 o
   3 -12  15       71.02       52.08      5.27 o
  -5 -11  15        0.64       -7.80      6.92 o
  -4 -11  15       63.36       43.78     20.12 o
  -3 -11  15        0.52       -4.99      5.01 o
  -2 -11  15        1.41       12.27     17.40 o
  -1 -11  15        4.93        2.49     23.65 o
   0 -11  15      675.73      654.21     48.90 o
   1 -11  15       39.17       32.13     11.43 o
   2 -11  15        0.93       16.86      6.71 o
   3 -11  15       82.98       77.93     19.07 o
   4 -11  15      223.07      162.82     18.38 o
  -5 -10  15        8.74        0.54      5.04 o
  -4 -10  15      120.90      159.74     18.95 o
  -3 -10  15        3.18        7.19      4.10 o
  -2 -10  15       45.01       37.22     10.67 o
  -1 -10  15      246.52      223.35     10.45 o
   0 -10  15        4.16       19.35     19.38 o
   1 -10  15     1068.13     1120.31     36.56 o
   2 -10  15      477.31      525.64     30.81 o
   3 -10  15       25.37       17.72      8.38 o
   4 -10  15        9.95       31.47     19.50 o
  -6  -9  15        1.76       24.39     10.55 o
  -5  -9  15       35.57       23.68      4.94 o
  -4  -9  15       24.84       23.73      7.40 o
  -3  -9  15      128.94      141.19      8.63 o
  -2  -9  15        6.55       12.65     14.56 o
  -1  -9  15      122.61      121.50     11.62 o
   0  -9  15       25.66       34.93      3.20 o
   1  -9  15      314.05      299.43     21.69 o
   2  -9  15       35.92       42.94     13.84 o
   3  -9  15      215.40      221.53     24.49 o
   4  -9  15        1.78       15.13      9.33 o
  -6  -8  15      435.79      393.87     35.44 o
  -5  -8  15      142.19      138.85     31.60 o
  -4  -8  15      109.42       78.97      7.64 o
  -3  -8  15      488.38      511.96     36.85 o
  -2  -8  15       41.80       42.53      7.21 o
  -1  -8  15       68.27       61.10     16.90 o
   0  -8  15       94.68       81.14      7.50 o
   1  -8  15       85.07      105.01      9.40 o
   2  -8  15      133.01      139.06      6.64 o
   3  -8  15       20.98       17.05      5.43 o
   4  -8  15        7.04       -1.68      5.11 o
  -6  -7  15       37.95       50.12      7.11 o
  -5  -7  15      364.78      342.66     63.96 o
  -4  -7  15        2.28        0.62      6.44 o
  -3  -7  15      617.32      691.23     19.97 o
  -2  -7  15      210.98      191.74     26.40 o
  -1  -7  15        4.98        8.80      5.73 o
   0  -7  15       50.30       35.67     14.27 o
   1  -7  15       11.79        8.21      4.75 o
   2  -7  15        0.23       -2.72     12.86 o
   3  -7  15       37.37       42.47      9.33 o
   4  -7  15       41.67       31.02      5.06 o
   5  -7  15       86.50       89.34      9.51 o
  -6  -6  15        0.06       -6.21      5.78 o
  -5  -6  15       34.39       39.33      9.05 o
  -4  -6  15      331.87      379.82     16.18 o
  -3  -6  15      133.87      140.40      9.43 o
  -2  -6  15      692.75      677.45     53.29 o
  -1  -6  15      163.88      170.02     23.65 o
   0  -6  15       51.22       24.14     15.97 o
   1  -6  15       13.12        9.57      5.75 o
   2  -6  15      295.69      286.71      9.13 o
   3  -6  15       14.62        9.08      4.03 o
   4  -6  15       82.84       65.12     12.00 o
   5  -6  15      101.14      119.63     30.69 o
  -6  -5  15        0.78        2.39      6.73 o
  -5  -5  15        2.01       12.63      3.71 o
  -4  -5  15       41.50       42.96      5.73 o
  -3  -5  15       41.44       29.95     11.53 o
  -2  -5  15       23.90       18.84      2.42 o
  -1  -5  15      101.80      114.13      7.02 o
   0  -5  15      181.78      187.43     15.97 o
   1  -5  15      334.04      343.25      9.74 o
   2  -5  15       11.85       14.80      3.34 o
   3  -5  15      338.51      343.10      9.71 o
   4  -5  15      192.02      201.49     25.63 o
   5  -5  15       36.97       38.03     15.78 o
  -6  -4  15      114.28      133.56     11.12 o
  -5  -4  15        0.28        2.39      4.82 o
  -4  -4  15      249.23      240.54     11.38 o
  -3  -4  15       11.80       10.90      6.63 o
  -2  -4  15      383.39      371.77      8.93 o
  -1  -4  15        0.01       -1.59      2.70 o
   0  -4  15      142.30      148.07      6.92 o
   1  -4  15      435.77      435.33     11.84 o
   2  -4  15        5.73       13.79      3.72 o
   3  -4  15      110.57       90.75     20.14 o
   4  -4  15      133.88      108.41     11.53 o
   5  -4  15       45.55       57.14     12.55 o
  -6  -3  15       51.65      110.88     15.66 o
  -5  -3  15       55.37       70.74     12.51 o
  -4  -3  15      196.81      226.59     11.17 o
  -3  -3  15      415.26      423.34     11.01 o
  -2  -3  15        5.22       11.40      4.73 o
  -1  -3  15      347.33      392.66     12.12 o
   0  -3  15        1.61        0.00      4.77 o
   1  -3  15      119.46      140.24      6.21 o
   2  -3  15      344.77      344.06      9.74 o
   3  -3  15       63.85       67.83      4.68 o
   4  -3  15        8.93       16.71      6.59 o
  -6  -2  15        3.14        1.26      8.33 o
  -5  -2  15      375.68      439.46     16.36 o
  -4  -2  15        2.96        3.33      6.71 o
  -3  -2  15      118.72      114.77      9.09 o
  -2  -2  15      280.52      276.47     14.87 o
  -1  -2  15       20.78       27.26      4.34 o
   0  -2  15       26.68       36.61      3.72 o
   1  -2  15      312.53      314.71      9.31 o
   2  -2  15      758.05      775.96     18.28 o
   3  -2  15       18.41       24.30      4.77 o
   4  -2  15        4.19        9.81      7.66 o
  -6  -1  15      115.89      127.78     10.75 o
  -5  -1  15        1.88       -1.87      4.51 o
  -4  -1  15       33.07       51.91     11.50 o
  -3  -1  15       34.98       53.07     24.96 o
  -2  -1  15       45.03       57.13     14.89 o
  -1  -1  15        0.89       -1.91      4.77 o
   0  -1  15       15.46       24.82      3.91 o
   1  -1  15     1176.94     1138.90     21.45 o
   2  -1  15        1.25       22.17      6.97 o
   3  -1  15      240.22      249.67     41.72 o
   4  -1  15       99.20      126.73     21.31 o
  -6   0  15        4.47        4.59     16.87 o
  -5   0  15      192.36      141.11     15.75 o
  -4   0  15       50.64       45.51      4.52 o
  -3   0  15      177.17      213.67     21.96 o
  -2   0  15        1.14        1.94      6.18 o
  -1   0  15      138.91      130.55     10.50 o
   0   0  15       76.27       95.23     15.73 o
   1   0  15      354.46      330.18     12.48 o
   2   0  15       16.06       29.51      7.42 o
   3   0  15      294.87      299.99     42.32 o
   4   0  15      244.75      313.94     27.11 o
  -6   1  15      770.50      865.34     38.14 o
  -5   1  15      120.08      125.42      8.05 o
  -4   1  15      389.90      361.76     48.21 o
  -3   1  15       29.85       25.84      4.82 o
  -2   1  15        0.97        3.19      6.68 o
  -1   1  15       25.41       35.32      3.91 o
   0   1  15       45.87       38.31     17.18 o
   1   1  15      185.94      198.89      9.95 o
   2   1  15       43.96       39.74      9.00 o
   3   1  15       12.80       -3.00      5.94 o
  -5   2  15      942.46      979.91     32.12 o
  -4   2  15       97.25       95.34      6.92 o
  -3   2  15       20.37       27.37      7.40 o
  -2   2  15       78.46       95.08     12.53 o
  -1   2  15      252.60      257.78      9.33 o
   0   2  15        0.02        2.77     13.13 o
   1   2  15       50.90       42.90     15.99 o
   2   2  15      288.89      300.17     17.38 o
   3   2  15       11.09        3.75     12.39 o
  -5   3  15      248.35      259.62     26.40 o
  -4   3  15       29.07       48.64      5.70 o
  -3   3  15      148.74      160.65     16.66 o
  -2   3  15      117.49      148.31     18.50 o
  -1   3  15        1.19       10.02      7.85 o
   0   3  15      168.74      191.27     12.70 o
   1   3  15        0.76        5.43      3.99 o
  -4   4  15       62.15      121.24     10.12 o
  -3   4  15        0.43       -5.98      4.80 o
  -2   4  15        6.64        5.03     11.17 o
  -1   4  15      207.44      223.60     11.30 o
   0   4  15      581.36      595.11     31.22 o
   1   4  15       14.12       13.24      7.83 o
  -3   5  15        4.12        6.32      6.92 o
  -2   5  15      122.73      137.33      8.30 o
  -1   5  15      190.50      154.29      9.00 o
   0   5  15       53.91       74.02     12.24 o
  -1 -14  16       24.12       30.06      9.86 o
   0 -14  16      119.42      122.82      7.27 o
  -3 -13  16       41.49       31.50      6.11 o
  -2 -13  16      515.59      521.74     18.32 o
  -1 -13  16      247.14      290.41     13.86 o
   0 -13  16       20.59       50.38     37.92 o
   1 -13  16      205.96      274.55     18.02 o
   2 -13  16       74.66       71.94      5.94 o
  -3 -12  16       62.85       89.12     14.25 o
  -2 -12  16       33.26       21.55      9.31 o
  -1 -12  16      214.26      206.46     43.20 o
   0 -12  16      659.32      675.42     28.10 o
   1 -12  16      413.06      446.02     22.56 o
   2 -12  16       20.18       12.51     11.00 o
  -4 -11  16       85.07       89.54     21.77 o
  -3 -11  16       49.65       42.98     11.48 o
  -2 -11  16      337.24      322.65     11.62 o
  -1 -11  16       63.49       62.67      8.04 o
   0 -11  16       13.40       45.00     11.50 o
   1 -11  16       88.76       99.31     15.54 o
   2 -11  16      304.39      348.47     14.70 o
   3 -11  16        2.97       -6.52      4.34 o
  -5 -10  16        5.80       -5.25      9.12 o
  -4 -10  16        0.10       -5.17      3.45 o
  -3 -10  16      454.34      438.87     14.85 o
  -2 -10  16      194.08      221.03     18.66 o
  -1 -10  16       50.30       58.78     11.72 o
   0 -10  16        4.79        7.66     13.60 o
   1 -10  16        0.46        1.91     15.08 o
   2 -10  16      289.66      343.43     28.28 o
   3 -10  16      109.55      133.94      9.54 o
  -5  -9  16        1.86       13.29     11.91 o
  -4  -9  16      136.63      164.72      7.85 o
  -3  -9  16       15.27       16.51      6.66 o
  -2  -9  16       37.14       47.48      4.11 o
  -1  -9  16       95.45      117.75     25.01 o
   0  -9  16      109.20      101.32     14.68 o
   1  -9  16       31.83       50.12     12.08 o
   2  -9  16       33.14       41.57      4.41 o
   3  -9  16      120.54      122.34     26.25 o
   4  -9  16       12.65        0.00      4.77 o
  -5  -8  16       64.15       71.80     14.51 o
  -4  -8  16        5.43       -1.33      2.72 o
  -3  -8  16       96.39       83.91      5.50 o
  -2  -8  16      262.66      289.93     44.15 o
  -1  -8  16      234.60      228.19     10.49 o
   0  -8  16      201.20      255.96     25.59 o
   1  -8  16      125.10       95.19     17.61 o
   2  -8  16      296.45      270.96     26.99 o
   3  -8  16      141.97      109.49     31.62 o
   4  -8  16        8.87       47.95      7.06 o
  -5  -7  16        5.05       18.04      5.23 o
  -4  -7  16        2.07       10.22     12.63 o
  -3  -7  16        3.67        1.66      5.70 o
  -2  -7  16       50.05       49.04      3.26 o
  -1  -7  16      460.00      448.08     16.42 o
   0  -7  16       18.79       10.64      5.70 o
   1  -7  16       12.80       11.03      3.34 o
   2  -7  16      204.11      197.95      9.21 o
   3  -7  16      350.67      417.63     57.90 o
   4  -7  16       91.27      117.24     38.76 o
  -5  -6  16       15.17       20.43      6.11 o
  -4  -6  16       10.94       12.36     10.67 o
  -3  -6  16      320.38      310.71     17.18 o
  -2  -6  16      236.34      286.69     11.20 o
  -1  -6  16       25.03       16.64     14.56 o
   0  -6  16        6.42        8.58      3.24 o
   1  -6  16       30.80       42.39      4.25 o
   2  -6  16       18.11       16.71      3.77 o
   3  -6  16        2.53       36.12     15.75 o
   4  -6  16      125.14      115.26     28.78 o
  -6  -5  16       18.00       30.55      6.78 o
  -5  -5  16       61.33       65.68      7.78 o
  -4  -5  16        1.49        0.28      2.87 o
  -3  -5  16      142.55      130.25     10.76 o
  -2  -5  16      149.84      156.14     34.94 o
  -1  -5  16      633.80      604.73     28.02 o
   0  -5  16       60.00       62.90      6.68 o
   1  -5  16        8.24        3.39      2.86 o
   2  -5  16      105.63       91.98      6.68 o
   3  -5  16       22.05       11.93      4.20 o
   4  -5  16       13.65       16.94      8.59 o
  -6  -4  16        8.56       -1.91      3.77 o
  -5  -4  16      229.50      222.68     13.03 o
  -4  -4  16        1.52        4.30      3.34 o
  -3  -4  16        7.00       19.82     14.08 o
  -2  -4  16      378.67      365.09     26.09 o
  -1  -4  16       51.73       46.97     22.94 o
   0  -4  16      246.26      298.67      9.07 o
   1  -4  16      145.66      129.07      5.97 o
   2  -4  16        3.22        4.77      2.86 o
   3  -4  16       63.32       58.14      5.68 o
   4  -4  16       97.53      118.53      9.86 o
  -6  -3  16      160.40      168.40     11.36 o
  -5  -3  16        2.70       -2.82      3.82 o
  -4  -3  16      456.42      494.73     34.96 o
  -3  -3  16        3.07        9.02      2.50 o
  -2  -3  16      137.71      132.19      6.44 o
  -1  -3  16      111.32      138.14      6.68 o
   0  -3  16      180.90      224.63      7.88 o
   1  -3  16       58.99       61.53      4.82 o
   2  -3  16        1.56        3.77      2.91 o
   3  -3  16      268.99      259.29     11.98 o
   4  -3  16        3.64       25.25     13.41 o
  -6  -2  16       50.13       35.85      9.69 o
  -5  -2  16      172.95      178.26     10.14 o
  -4  -2  16        0.46        3.19      2.62 o
  -3  -2  16      127.83      130.88      8.49 o
  -2  -2  16        2.60        7.11      2.82 o
  -1  -2  16       18.86       21.86      3.87 o
   0  -2  16       21.95       26.83      3.39 o
   1  -2  16      259.14      255.76      9.79 o
   2  -2  16       27.08       12.36      3.39 o
   3  -2  16       48.67       40.72      5.87 o
  -5  -1  16      710.51      726.50     29.44 o
  -4  -1  16      582.94      628.52     64.23 o
  -3  -1  16        5.89       11.46      3.02 o
  -2  -1  16       38.45       51.65      7.21 o
  -1  -1  16      302.04      250.89     11.07 o
   0  -1  16      676.36      698.87     17.33 o
   1  -1  16       35.28       24.39      4.30 o
   2  -1  16        2.12        5.24     10.21 o
   3  -1  16        9.84       13.07      7.88 o
  -5   0  16      115.23       96.25      9.56 o
  -4   0  16        1.01       13.53     13.63 o
  -3   0  16      233.81      243.14     10.83 o
  -2   0  16      342.93      385.78     19.76 o
  -1   0  16       18.39       18.14      5.20 o
   0   0  16      204.29      239.96     10.84 o
   1   0  16       41.46       44.39      8.04 o
   2   0  16       31.92       23.33     21.72 o
   3   0  16        0.04       -3.13      4.16 o
  -5   1  16       18.51       22.73      5.73 o
  -4   1  16       17.64       23.34     18.19 o
  -3   1  16       25.85       12.36      3.27 o
  -2   1  16       83.16      101.00      7.45 o
  -1   1  16        6.59        7.59      4.34 o
   0   1  16      476.74      506.93     20.88 o
   1   1  16        5.45        5.60      3.06 o
   2   1  16       55.92       57.32     24.54 o
  -4   2  16       12.24       29.75     14.63 o
  -3   2  16      122.21      111.43     11.27 o
  -2   2  16      146.22      189.45     13.84 o
  -1   2  16       84.61      109.84      7.19 o
   0   2  16       28.51       34.58      5.59 o
   1   2  16      271.93      296.48     11.97 o
   2   2  16       85.05       61.19      9.93 o
  -3   3  16       47.57       39.78      9.28 o
  -2   3  16      135.60      152.37     10.26 o
  -1   3  16        2.37       -7.88      5.25 o
   0   3  16       52.75       86.19      7.44 o
   1   3  16      100.63       81.87      8.44 o
  -2   4  16      113.60      127.11     11.31 o
  -1   4  16        0.03       14.80      6.21 o
  -2 -12  17        3.61       -1.69      3.39 o
  -1 -12  17      115.55       89.44     23.08 o
   0 -12  17        0.91      -13.36     10.53 o
   1 -12  17       32.05       29.36      6.39 o
  -3 -11  17        1.24       16.67      6.01 o
  -2 -11  17       38.91       41.32      4.54 o
  -1 -11  17       59.87       49.51      7.29 o
   0 -11  17      136.63      125.68     13.79 o
   1 -11  17        1.08       14.27      7.11 o
   2 -11  17      227.12      217.02     13.48 o
  -4 -10  17        6.24        6.87      3.85 o
  -3 -10  17       53.63       39.35      7.16 o
  -2 -10  17      143.97      141.31     25.08 o
  -1 -10  17      987.97     1021.58     76.49 o
   0 -10  17      127.78      115.98     29.31 o
   1 -10  17        6.98        7.01     17.42 o
   2 -10  17       32.06       13.81     27.45 o
  -4  -9  17        8.08        8.92      5.47 o
  -3  -9  17       22.24        0.00      4.77 o
  -2  -9  17       43.38       38.78     17.64 o
  -1  -9  17        0.06       -7.10      4.73 o
   0  -9  17      139.87      152.94     10.79 o
   1  -9  17       70.88       75.47      7.08 o
   2  -9  17       22.38       10.45      5.63 o
   3  -9  17        3.82       32.51      9.98 o
  -4  -8  17       28.28       53.21      4.94 o
  -3  -8  17      180.77      174.50     10.66 o
  -2  -8  17        5.18       -1.34      4.77 o
  -1  -8  17      173.41      193.24     17.85 o
   0  -8  17        1.83       -6.72      7.14 o
   1  -8  17       11.21       19.94      4.39 o
   2  -8  17       37.79       33.51      4.82 o
   3  -8  17        5.59       12.06      5.27 o
  -5  -7  17      165.53      138.67     15.42 o
  -4  -7  17        0.44       -5.08      3.39 o
  -3  -7  17       92.02       82.44      5.51 o
  -2  -7  17       25.66       23.36     17.73 o
  -1  -7  17        0.24      -10.44      8.57 o
   0  -7  17      175.27      205.82      9.54 o
   1  -7  17       46.92       25.25      3.72 o
   2  -7  17       43.09       53.56      5.11 o
   3  -7  17        3.35        6.50     11.19 o
  -5  -6  17       29.94        8.07      4.73 o
  -4  -6  17      240.80      248.12     13.75 o
  -3  -6  17       95.15      121.72     10.12 o
  -2  -6  17       13.26       21.45      8.88 o
  -1  -6  17      150.09      129.96      9.64 o
   0  -6  17      226.04      250.47      9.39 o
   1  -6  17       16.88        5.25      3.82 o
   2  -6  17      124.58       95.80      5.97 o
   3  -6  17      202.13      191.89     12.12 o
  -5  -5  17        0.46       13.32      5.25 o
  -4  -5  17      101.94       93.27      7.59 o
  -3  -5  17       39.88       49.02      5.98 o
  -2  -5  17      576.77      599.65     57.71 o
  -1  -5  17      209.37      177.04      8.74 o
   0  -5  17        1.21        5.25      2.91 o
   1  -5  17      144.65      137.66      7.16 o
   2  -5  17      158.84      186.45      8.97 o
   3  -5  17      109.48      100.14      8.74 o
  -5  -4  17       72.05       51.03      7.16 o
  -4  -4  17      178.35      184.06     11.27 o
  -3  -4  17       79.63       70.94     34.22 o
  -2  -4  17      469.30      496.75     28.26 o
  -1  -4  17        0.01        2.39      3.87 o
   0  -4  17      110.65      108.16      6.83 o
   1  -4  17       29.01       30.55      4.34 o
   2  -4  17        0.20        9.50      3.34 o
   3  -4  17        0.77       -2.82      4.25 o
  -5  -3  17      174.98      222.22     55.78 o
  -4  -3  17        2.23       -4.63      3.08 o
  -3  -3  17      141.11      106.79     21.24 o
  -2  -3  17       25.81       16.18      3.87 o
  -1  -3  17       65.19       74.85      5.68 o
   0  -3  17       16.38       21.86      3.87 o
   1  -3  17      143.08      157.28      8.78 o
   2  -3  17      120.69      133.56      7.59 o
  -5  -2  17      248.71      230.55     31.17 o
  -4  -2  17      207.55      236.92     10.94 o
  -3  -2  17      200.34      209.84     15.18 o
  -2  -2  17        9.67       20.05      8.02 o
  -1  -2  17        0.93        3.77      3.29 o
   0  -2  17      201.43      220.05      9.74 o
   1  -2  17       12.86       35.85      5.25 o
   2  -2  17      145.08      130.55      7.49 o
  -4  -1  17       93.83      116.73      7.16 o
  -3  -1  17       39.17       44.39      6.68 o
  -1  -1  17      177.85      170.12     10.26 o
   0  -1  17      153.23      136.61      8.69 o
   1  -1  17      103.79      105.87      6.73 o
   2  -1  17       26.33       26.35      6.30 o
  -4   0  17        0.22       22.48      9.12 o
  -3   0  17       95.15      115.99      9.88 o
  -2   0  17        0.89        3.39      5.30 o
  -1   0  17       26.70       -1.91      5.73 o
   0   0  17       72.70       94.08      9.74 o
   1   0  17      960.51      989.80     32.98 o
  -3   1  17        0.25       23.96     10.50 o
  -2   1  17      130.95      127.11     10.84 o
  -1   1  17       84.39      135.61     11.69 o
   0   1  17       80.14       53.89      7.69 o
  -2   2  17       11.56       13.32      7.16 o
  -1   2  17        4.28        1.43      6.25 o
  -1 -11  18       13.89       29.12     12.03 o
   0 -11  18      333.93      408.41     30.88 o
  -2 -10  18       15.58        0.88      8.33 o
  -1 -10  18       93.33      112.09     24.42 o
   0 -10  18       97.19      131.06      9.59 o
   1 -10  18       54.58       52.94      8.59 o
  -3  -9  18       31.58       20.70     20.24 o
  -2  -9  18        3.59        4.56      4.45 o
  -1  -9  18        0.58        3.29     22.17 o
   0  -9  18      232.51      278.94     13.88 o
   1  -9  18        5.15       12.37      6.18 o
  -3  -8  18       17.27       15.05      5.20 o
  -2  -8  18       93.68      119.55     31.46 o
  -1  -8  18      405.68      440.62     17.98 o
   0  -8  18       69.97       82.06     31.65 o
   1  -8  18      204.09      194.90      9.74 o
  -3  -7  18       49.88       50.34      6.22 o
  -2  -7  18        2.34        2.14      4.77 o
  -1  -7  18        9.81       10.79     13.06 o
   0  -7  18      205.92      202.90     22.22 o
   1  -7  18      165.69      197.33      9.83 o
   2  -7  18        2.81      -12.84      9.07 o
  -3  -6  18        2.74       -2.39      5.15 o
  -2  -6  18        7.31        1.81      4.74 o
  -1  -6  18       10.20       12.79      3.98 o
   0  -6  18       29.14       36.61      4.77 o
   1  -6  18      152.41      146.49      8.45 o
   2  -6  18      102.95       72.98     13.46 o
  -4  -5  18       17.53       21.86      8.16 o
  -3  -5  18      107.10      100.48      9.71 o
  -2  -5  18       24.53       34.57     25.37 o
  -1  -5  18        0.35       -4.30      2.86 o
   0  -5  18       59.87       47.69      5.11 o
   1  -5  18        0.10        1.91      3.29 o
  -4  -4  18      158.15      114.61     16.85 o
  -3  -4  18       22.06        0.95     10.55 o
  -2  -4  18      199.48      197.33     20.24 o
  -1  -4  18        3.67        4.30      4.25 o
   0  -4  18        3.48        1.43      3.34 o
   1  -4  18       32.45       31.50      4.68 o
  -3  -3  18      164.78      134.08     17.18 o
  -2  -3  18      213.48      229.22     18.52 o
  -1  -3  18       39.94       54.85      7.11 o
   0  -3  18       30.00       62.91      6.59 o
   1  -3  18      259.47      293.42     12.74 o
  -3  -2  18       50.01       40.96     10.07 o
  -2  -2  18      116.81      188.26     19.76 o
  -1  -2  18      245.83      229.22     15.23 o
   0  -2  18       29.36       27.73      4.39 o
   1  -2  18        0.91        3.39      7.21 o
  -2  -1  18      150.60      130.55     10.50 o
  -1  -1  18        8.62       -3.77      5.20 o
   0  -1  18        1.50       -0.95      6.73 o
  -1  -6  19        0.66       -9.50      7.11 o
  -1  -5  19      162.67      192.46     23.63 o
 
